# Supplementary material for: Alzheimer’s Precision Neurology: Epigenetics of Cytochrome P450 Genes in Circulating Cell-Free DNA for Disease Prediction and Mechanism
Source: Int J Mol Sci. 2023 Feb 2;24(3):2876. doi: 10.3390/ijms24032876 (PMC9917756; doi:10.3390/ijms24032876)
Supplement: Supplementary file 1 [file ijms-24-02876-s001.zip › 6-Supplemental Table 1-AD cfDNA-CYP-Medications.xlsx]

## Sheet: AlzheimersBiomarkers-Medication
Record ID	Medication 1	Medication 2	Medication 3	Medication 4	Medication 5	Medication 6	Medication 7	Medication 8	Medication 9	Medication 10	Medication 11	Medication 12	Medication 13	Medication 14	Medication 15	Medication 16	Medication 17	Medication 18	Medication 19	Medication 20	Medication 21
A-004	Lexapro	Namenda	Vimpat
A-007	Amantadine	Aspirin	Lipitor	Coreg	Avodart	Allegra	Flonase	Lisinopril	Prilosec	Exelon Patch	Zoloft	Januvia	Symbicort
A-009	xanax	Aspirin	Aricept	Melatonin	Namenda	Zoloft	Multivitamin
A-010	Vitamin D	Cardizem CD	Colace	Folic Acid	Melatonin	Benicar	Risperal	Coumadin
A-011	Aspirin	Lipitor	Calcium	Tums	Aricept	Melatonin	Namenda
A-012	Methyl Folate	Tylenol	Caduet	Aspirin	Alphagan P	Citracal	Vitamin D	Aricept	Neurontin	Xalatan	Synthroid	Synthroid	Melatonin	MURO-128 5%	B 12
A-013	Tylenol	Tenormin	Trilipix	Celexa	Lisinopril	Remeron	Prilosec	Naprosyn	Antivert	Vitamin D
A-014	Aspirin	Benadryl	Flonase	Imodium	Multivitamin	Klor-Con	Metamucil
A-015	Tylenol	Lipitor	Fibercon	Sinemet	Avodart	Drisdol	Ulonic	Tamsulosin	Claritin	Zoloft
A-016	Asprin	Lipitor	Vitamin D	Celexa	Plavix	Aricept	Cozaar	Melatonin	Namenda	Ditropan XL	Tylenol
A-017	Xanax	Vitamin C	Biotin	Vitamin D	Celexa	B-12	Namenda	Prilosec
A-018	Aricept	Namenda
A-020	Eliquis	Vitamin C	Aspirin	Colazal	Celexa	Klonopin	Folic Acid	Garlic	Glucosamine	Lisinopril	Multivitamin	Vitamin E	Namenda	Pravachol
A-023	Aspirin	Calcium + D	Vitamin D	Prolea	Aricept	Lisinopril	Namenda	Zocor	Multivitamin
A-025	Celexa	Aspirin	Breo Ellipta	Colace	Ferrous Sulfate	Albuterol Inhaler	Trazadone	Zyprexa	Boniva	Lisinopril	Synthroid	Vitamin D	Vitamin 5	Omega 3	Zocol
A-027	Zocor	Namenda	Lisinopril	Glucosamine	Ginkgo Biloba	Cranberry EX	Celexa	Vitamin D3	zyloprim	tylenol	calcium	multivitamin	melatonin
A-039	tylenol	amoxil	lipitor	donepezil	metaprolol	namenda	zoloft	coumadin	vit d	melatonin
A-040	atorvastatin	fluoxetine hci	ginko biloba	multiple-vitamins-minerals	synthroid	timolo maleate
A-041	acetaminophen	lisinopril	multiple vitamins-minerals	vitamin d3	donzepil hcl	nemantine	ginko biloba	fish oil	glucosamine
A-044	advair	aspirin	singulair	verampramil	colace	senokot	miralax	tylenol	zantac	prilosec	ativan	celexa
A-046	tylenol	lexapro	xalatan	timoptic	vitamin d
A-050	aspirin	acetaminophen	xanax	norvasc	citalopram	diphendydramin apap	donepezil	hydralazine	lantus insulin	lisinopril	detrol	vitamin d	vitamin B12	multiple vitamin	potassium chloride
A-054	aspirin	amlodipine	eliquis	citalopram	proscar	lantus	synthroid	metformin	metaprolol	nitrogylcerin	vit c asorbic acid	glucosamine complex	vit d	multivitamin
A-056	aspirin	norvasc	lipitor	lexapro	keppra	memantine	actigall	razadyne	cholecalciferol vit d3	coenzyme q10	vit b 12
A-058	aspirin	vitamin b12	nuedexta	cosopt	lithium	melatonin	namenda	MVI	seroquel	exelon	vitamin b12
A-059	biotin	calcium carbonate	cetirizine	cranberry	donepezil	levothyroxine	memantine	multivitamin	simvastatin	vitamin c	vitamin e	tylenol
C-007	Aspirin	Lipitor	Lisinopril	MVI	Omega 3-6-9	Vitamin B-12
C-009	Xanax	Aspirin	Vitamin D	Bentyl	Relpax	Levothyroxine	Multivitamin	Pamelor	Omega 3	Zocor	Imitrax	Ambien
C-010	Norvasc	Aspirin	Tenormin	Plavix	Pepcid	Lasix	Apresoline	Lantus	Humalog	Levothyroxine	MVI	Nitrostat	Omega 3	Miralax	Ranexa	Crestor	Flomax
C-011	Tylenol	Aspirin	B-complex	Calcium	Diltiazem	Colase	Estradiol	Hypomellose	Lactase	Lactobacillus	Lopressor	Multivitamin	Nitroglycerin	Betamethasone	Prilosec	Boost	Benefiber
C-012	Farxiga	Nisina	Aspirin	Lipitor	Amaryl	Cozaar	Metformin	Actos	Viagra	Flomax
C-013	Aspirin	Vitamin D	Vitamin B	Synthroid	Losartan	Omega 3	Tumeric	Mobic
C-015	Tylenol	Provenil	Norvasc	Celebrex	Zyloprim	Welchol	Cyanocobalamin	Dexilant	Lomotil	Cymbalta	Toviaz	Flonase	Claritin	Calmseptine	Lialda	Theralith XR	Mirapex	Probiotic	Testosterone	Tramadol	Zincoxide
C-016	Tylenol	Azelastine	Calcium + D3	Tums	Vitamin D	Allegra	Atrovent	Xalatan	Xylocaine	Lisinopril	Remeron	Multi Vitamin	Refresh
C-017	Tylenol	Aspirin	Calcium	Vitamin D	Colace	Folic Acid	Neurontin	Motrin	Antivert	Oxybutynin	Zantac	Zocor	Imitrex	Tramidol	Systane
C-018	Tylenol 3	Xanax	Aspirin	Oscal +D	Vitamin D	Neurontin	Cozaar	Remeron	Multi-Vitamin	Omega 3
C-019	Aspirin	Calcium Vitamin D	Acular	Multi-Vitamin	Refresh	Evista	Gas X
C-021	Tylenol	Xanax	Zithromax	Biotin	Calcium Magnesium	Docusate Sodium	Flonase	Motrin	Singulair	Multi Vitamin	Olopatadine	Omega 3	Effexor	D3
C-023	Floic Acid	Lotrisone	Voltaren	Colace	Cymbalta	Hydrodiurl	Magnesium	Robaxian	Multivitamin	Lyrica	Vitamin D
C-026	Flomax	Lisinopril	Coreq	Multivitamin	Vitamin C	Vitamin D3	Vitamin E	Calcium	Magnesium	Selenium	Lutein	Citracal
C-028	Alendronate	Spectazole	Move Free	Multivitamin
C-029	Eliquis	Calcium/Magnesium	B-Complex	Cardizem	Fluticasone Vilanterol	Tapazole	Multi Vitamin	Aleve	Vitamin D3	Gabapentin
C-031	Aspirin	Lipitor	CO Q-10	Multivitamin	Lexapro
C-035	Tylenol	Citracal PO	Arnicare	Cozaar	Toprol	Multi-vitamin	Omega 3	Systane Ophth	Xarelto	Crestor	Zanaflex	Zyrtec
C-037	Lipitor	Lexapro	Levothyroxine	Tramadol	Prilosec	Metformin	Melatonin	Ranitidine
C-041	Tylenol	Cordarone	Norvasc	Vitamin C	Aspirin	Lipitor	Tegretol	Plavix	Docusate	Apresoline	Imdur	Keppra	Synthroid	Lidoderm	Lopressor	Centrum	Nitrostat	Iron	Senokot	Zoloft
C-043	Lipitor	Vitamin D3	Claritin	Nasonex	Multivitamin
C-050	Alendronate Sodium	Eliquis	Benzonatate	Calcium 600+D	Zyrtec	Diltiazem	Lasix	Lovastatin	Metolazone	Singulair	Klor-Con	Vitamin C	Vitamin E
C-091	Aspirin	Valtrex	Calcium	Multivitamin
C-111	Albuterol inhaler	Aspirin	Symbicort	Calcitrol	Coreg	Lasix	Neurotin	Cozaar	Spiriva	Pletal	Prilosec
C-121	Norvasc	Lipitor	Celebrex	Magonate	Prilosec	Zoloft
