# Supplementary material for: Alzheimer’s Precision Neurology: Epigenetics of Cytochrome P450 Genes in Circulating Cell-Free DNA for Disease Prediction and Mechanism
Source: Int J Mol Sci. 2023 Feb 2;24(3):2876. doi: 10.3390/ijms24032876 (PMC9917756; doi:10.3390/ijms24032876)
Supplement: Supplementary file 1 [file ijms-24-02876-s001.zip › 7-Supplemental Table-2 AD cfDNA-CYP-DMCs.xlsx]

## Sheet: Sheet1
ID	Gene	logFC	AveExpr	t	P.Value	adj.P.Val	B	Contrast
cg01689657	CYP51A1	1.14387	-3.09907	5.68728	1.12e-06	0.00430316	5.24496	AD
cg04291888	CYP2S1	1.12856	-4.69878	5.24531	4.78e-06	0.00766809	3.97857	AD
cg10710468	CYP2A13	0.899422	-1.99695	4.97668	1.15e-05	0.0117558	3.16598	AD
cg20464580	CYP51A1	0.544534	-4.67451	4.89564	1.49e-05	0.0130844	2.95755	AD
cg12624051	CYP4F11	0.765525	-1.04873	4.65481	3.23e-05	0.0189487	2.24662	AD
cg21573592	CYP11A1	0.973782	2.51449	4.59076	3.97e-05	0.0205409	2.08419	AD
cg22536554	CYP26A1	0.805388	-4.62748	4.53266	4.77e-05	0.0221967	1.93543	AD
cg20365867	CYP8B1	0.686368	4.58757	4.39138	7.46e-05	0.0276115	1.53884	AD
cg19365328	CYP2J2	0.859682	-3.489	4.1789	0.000144959	0.0367496	0.931875	AD
cg02622885	CYP2R1	0.55891	-4.60193	4.12417	0.0001717	0.0396823	0.792492	AD
cg26851661	CYP4F11	0.917614	-0.531515	4.0253	0.000232687	0.0452417	0.520758	AD
cg03460682	CYP27A1	0.764497	-2.66813	4.01354	0.000241212	0.045984	0.488887	AD
cg21758587	CYP4F22	0.7702	3.51481	3.99592	0.000254552	0.0469079	0.441732	AD
cg19557537	CYP39A1	0.497984	-4.35502	3.96224	0.000282075	0.0495331	0.350248	AD
cg22650942	CYP2D6	-0.680515	1.17946	-3.9194	0.000321287	0.0523463	0.233865	AD
cg20840639	CYP4F29P	-0.525811	1.65591	-3.78722	0.000478464	0.0618095	-0.119517	AD
cg07655795	CYP8B1	-0.626124	1.93272	-3.73194	0.00056428	0.0662585	-0.262355	AD
cg12919977	CYP2U1	0.580307	-5.73346	3.63116	0.000760386	0.0749274	-0.527797	AD
cg06368932	CYP24A1	-0.353839	-1.63039	-3.56145	0.000932793	0.0818171	-0.697917	AD
cg19062489	CYP4F22	0.749857	-4.26054	3.56135	0.000933072	0.0818222	-0.711508	AD
cg13069030	CYP2S1	0.433237	2.28237	3.54496	0.00097874	0.0834624	-0.743423	AD
cg14773441	CYP2D7P1	-0.653075	3.6332	-3.5246	0.0010385	0.085542	-0.803373	AD
cg19946085	CYP19A1	0.7449	-5.09678	3.49783	0.00112239	0.0884605	-0.87728	AD
cg03163448	CYP4F3	-0.45305	3.56532	-3.4916	0.00114281	0.0891	-0.887167	AD
cg21902821	CYP24A1	-0.388997	3.57889	-3.467	0.00122703	0.0919502	-0.941373	AD
cg08557799	CYP21A2	0.454372	3.68732	3.45896	0.00125583	0.0928425	-0.970243	AD
cg10481417	CYP1A1	0.413299	-4.66701	3.30995	0.00192174	0.110721	-1.34723	AD
cg16098762	CYP46A1	0.441819	-4.9907	3.28618	0.00205506	0.113895	-1.40167	AD
cg00969815	CYP2D7P1	0.645141	4.77005	3.28396	0.00206796	0.114182	-1.41311	AD
cg14283194	CYP51A1	0.588376	-5.28502	3.23982	0.00234083	0.120621	-1.52267	AD
cg21612644	CYP27A1	-0.487543	-4.17804	-3.23068	0.0024014	0.122098	-1.55006	AD
cg23660703	CYP11A1	1.24487	1.35208	3.22895	0.00241303	0.12228	-1.53928	AD
cg18353028	CYP7B1	-0.588492	-0.894093	-3.22665	0.00242863	0.122631	-1.54893	AD
cg19837601	CYP2E1	0.895856	1.65891	3.03731	0.0040907	0.151619	-2.01367	AD
cg05519181	CYP2D7P1	0.531867	1.97381	3.03565	0.00410912	0.152034	-2.01347	AD
cg18529851	CYP4A22	0.316446	-0.55432	3.0063	0.00444869	0.157336	-2.06269	AD
cg22402852	CYP2U1	0.535129	-6.08914	3.00543	0.00445916	0.157496	-2.06512	AD
cg04171829	CYP2B6	0.860659	1.56624	2.98531	0.00470754	0.160713	-2.13805	AD
cg17940908	CYP27C1	0.409479	1.68404	2.98079	0.00476515	0.16145	-2.10974	AD
cg12387434	CYP11A1	0.463463	1.24003	2.97152	0.00488521	0.163081	-2.15351	AD
cg23792245	CYP2R1	0.586164	-5.5284	2.93849	0.00533675	0.169082	-2.2269	AD
cg01410359	CYP1B1	-0.508425	-2.20253	-2.91275	0.00571523	0.173987	-2.27985	AD
cg24582168	CYP24A1	0.423072	-4.02257	2.88593	0.00613627	0.179055	-2.35586	AD
cg26235836	CYP2U1	0.409242	1.18009	2.8425	0.00687984	0.187372	-2.45438	AD
cg20822767	CYP20A1	0.514971	1.67214	2.83889	0.00694525	0.188066	-2.471	AD
cg25177901	CYP1B1-AS1	0.575479	-2.9366	2.83601	0.00699777	0.18863	-2.46524	AD
cg15700776	CYP2U1	0.654097	-1.86826	2.83061	0.00709755	0.189742	-2.46567	AD
cg17997279	CYP24A1	-0.573953	-2.42328	-2.81083	0.00747404	0.19391	-2.53912	AD
cg09490603	CYP11A1	0.568546	-4.51436	2.77834	0.00813276	0.200643	-2.60888	AD
cg01708765	CYP1B1-AS1	-0.733669	-1.57693	-2.7612	0.00850172	0.203998	-2.65258	AD
cg09975850	CYP7B1	0.56568	-3.92009	2.76095	0.00850723	0.204058	-2.65296	AD
cg19219276	CYP3A43	-0.341061	1.80594	-2.73817	0.00902165	0.208811	-2.69889	AD
cg19453618	CYP26A1	0.312278	-4.63529	2.68648	0.0102976	0.219852	-2.78738	AD
cg20690488	CYP2J2	0.721703	-5.45478	2.65938	0.0110313	0.225658	-2.87064	AD
cg16332610	CYP11A1	0.615429	-4.19694	2.63165	0.0118317	0.232067	-2.9215	AD
cg22195884	CYP2D7	-0.54068	1.67327	-2.61975	0.012191	0.235054	-2.95329	AD
cg01919118	CYP1A1	0.235126	-5.82602	2.60602	0.0126183	0.23815	-2.98144	AD
cg11176656	CYP2B6	0.378769	2.14918	2.60555	0.0126331	0.238255	-2.96514	AD
cg24445796	CYP4F22	-0.435686	3.44276	-2.59653	0.0129215	0.240452	-3.00625	AD
cg26516004	CYP1A1	0.555125	3.77031	2.59191	0.0130715	0.241475	-2.99181	AD
cg14026451	CYP21A2	-0.657276	2.36738	-2.57794	0.0135349	0.244815	-3.04446	AD
cg10492511	CYP2U1	0.669147	-3.05831	2.56753	0.0138901	0.247158	-3.05483	AD
cg02604290	CYP24A1	0.500319	-3.94197	2.56034	0.0141404	0.248809	-3.08869	AD
cg13216022	CYP19A1	0.576145	-0.671483	2.5442	0.0147169	0.252703	-3.12308	AD
cg06892541	CYP20A1	0.359507	2.01707	2.52391	0.0154726	0.257563	-3.1453	AD
cg03259038	CYP2F1	0.565461	2.9962	2.50237	0.0163127	0.263295	-3.16969	AD
cg13799302	CYP2J2	0.401957	-5.16033	2.49944	0.0164303	0.263917	-3.2035	AD
cg01182309	CYP27B1	0.801459	-4.51854	2.47722	0.0173467	0.26947	-3.23329	AD
cg03134882	CYP2E1	0.958634	-2.54613	2.47213	0.017563	0.270649	-3.25351	AD
cg23676798	CYP51A1	0.439906	-4.76819	2.46642	0.0178087	0.272008	-3.2777	AD
cg11881141	CYP2D6	0.772847	2.00014	2.46222	0.0179914	0.273114	-3.29809	AD
cg08641090	CYP26B1	0.446866	-2.36779	2.4608	0.0180533	0.273536	-3.29385	AD
cg09430445	CYP8B1	0.652714	2.12914	2.44867	0.018592	0.276736	-3.31354	AD
cg14261401	CYP21A2	-0.427788	2.37761	-2.42164	0.0198453	0.283645	-3.35441	AD
cg10751811	CYP4Z1	0.360026	0.500726	2.41541	0.020145	0.285364	-3.32432	AD
cg12195211	CYP2W1	0.468652	2.74415	2.41349	0.020238	0.285778	-3.39379	AD
cg01416891	CYP26C1	0.699935	-2.90702	2.40646	0.0205823	0.287684	-3.38442	AD
cg08761102	CYP1B1	0.463573	-5.09353	2.39378	0.0212167	0.29093	-3.42912	AD
cg22377117	CYP3A7-CYP3A51P	-0.485149	1.39447	-2.38449	0.0216923	0.293179	-3.43706	AD
cg03185924	CYP46A1	-0.401182	0.97284	-2.37221	0.0223365	0.296672	-3.461	AD
cg05549655	CYP1A1	0.536333	-2.70705	2.35745	0.0231328	0.300466	-3.48199	AD
cg17548913	CYP4F11	-0.693874	1.78636	-2.352	0.0234333	0.301813	-3.51084	AD
cg11924019	CYP1A1	0.452566	-1.03509	2.35108	0.0234842	0.302055	-3.45351	AD
cg08009568	CYP2A7	-0.53408	1.5758	-2.34262	0.023959	0.304407	-3.51317	AD
cg09286079	CYP2B6	-0.343109	4.0067	-2.29941	0.0265186	0.316389	-3.6041	AD
cg00053661	CYP20A1	0.210889	-5.58883	2.29879	0.0265569	0.316559	-3.56891	AD
cg05099121	CYP51A1	0.312988	-5.87647	2.29796	0.0266087	0.316765	-3.5935	AD
cg14932468	CYP26B1	0.579914	-2.75585	2.29573	0.0267479	0.317388	-3.62807	AD
cg10147666	CYP27A1	0.383029	-5.09369	2.28173	0.0276348	0.321194	-3.62095	AD
cg02137675	CYP11A1	0.663751	2.98768	2.27358	0.0281634	0.323675	-3.62025	AD
cg26704579	CYP1A1	0.393339	-4.11382	2.25259	0.0295664	0.329831	-3.69182	AD
cg13918664	CYP27B1	0.528169	-4.83997	2.25128	0.0296556	0.330236	-3.70787	AD
cg04321714	CYP27B1	0.498405	-1.14886	2.24521	0.0300743	0.332039	-3.71958	AD
cg27449793	CYP21A2	-0.572792	2.36766	-2.23375	0.0308779	0.33536	-3.74646	AD
cg22267183	CYP19A1	-0.391809	3.49526	-2.22912	0.0312083	0.336691	-3.71671	AD
cg23232844	CYP4V2	0.385455	-2.44108	2.22259	0.0316793	0.338461	-3.71495	AD
cg13551450	CYP46A1	-0.448426	1.54294	-2.17968	0.0349348	0.351273	-3.83574	AD
cg13861326	CYP2F1	-0.461765	2.3689	-2.17876	0.0350075	0.351503	-3.85144	AD
cg07954324	CYP11B2	0.704264	0.844231	2.1669	0.0359598	0.354915	-3.85545	AD
cg14191040	CYP2C9	-0.333006	0.812931	-2.16512	0.0361048	0.355344	-3.87319	AD
cg20080497	CYP46A1	0.386424	1.7898	2.15497	0.0369408	0.358305	-3.85462	AD
cg10003048	CYP4F11	0.321045	-1.51668	2.15349	0.0370641	0.358751	-3.88912	AD
cg21478137	CYP19A1	0.490347	-4.51261	2.15177	0.0372077	0.359311	-3.87752	AD
cg16802027	CYP2R1	0.413465	-4.76159	2.14943	0.0374038	0.360022	-3.8801	AD
cg03066009	CYP7B1	-0.600109	0.918205	-2.14761	0.0375574	0.360494	-3.90549	AD
cg19889264	CYP1A1	0.420902	-5.332	2.14754	0.0375638	0.360504	-3.91194	AD
cg04141107	CYP2D6	0.413218	-1.36466	2.14721	0.0375909	0.360611	-3.85901	AD
cg12978433	CYP24A1	0.58718	-5.36243	2.13168	0.0389234	0.365627	-3.91777	AD
cg14577373	CYP20A1	0.370692	1.42945	2.13086	0.0389955	0.365896	-3.92814	AD
cg13908635	CYP27A1	-0.352961	3.24041	-2.13057	0.0390201	0.366014	-3.84307	AD
cg11126904	CYP7B1	0.262619	1.09082	2.12557	0.0394591	0.367401	-3.94318	AD
cg08520349	CYP4F22	-0.539762	0.271589	-2.12517	0.0394943	0.367561	-3.93905	AD
cg01295477	CYP20A1	0.262256	-5.30952	2.12155	0.0398149	0.368395	-3.96014	AD
cg13648565	CYP27A1	0.390579	-3.38204	2.11917	0.0400269	0.369129	-3.94825	AD
cg23697780	CYP7B1	-0.423477	3.53766	-2.11849	0.0400875	0.369376	-3.94451	AD
cg04297664	CYP46A1	0.331669	-4.88642	2.11843	0.0400931	0.369382	-3.92274	AD
cg12563487	CYP4B1	-0.285832	2.74117	-2.11532	0.0403719	0.370262	-3.95177	AD
cg14267754	CYP3A43	0.361243	1.46532	2.11172	0.0406975	0.371372	-3.96898	AD
cg02825977	CYP26C1	0.171197	-5.43203	2.10097	0.0416813	0.374779	-3.93511	AD
cg00714725	CYP26C1	0.455891	-4.84263	2.07448	0.0441967	0.382896	-3.99423	AD
cg17709148	CYP4F3	0.473787	1.95506	2.06562	0.0450662	0.385688	-4.00241	AD
cg24173903	CYP4B1	0.326117	0.8414	2.06533	0.0450952	0.385756	-4.04527	AD
cg01014382	CYP2G1P	0.287039	-0.103058	2.04851	0.0467901	0.390542	-4.08379	AD
cg23280866	CYP27C1	0.404159	1.7731	2.04461	0.0471899	0.391599	-4.0971	AD
cg23685712	CYP24A1	0.204287	-5.60483	2.0392	0.0477512	0.393172	-4.09423	AD
cg03890222	CYP1B1	0.685055	-3.97749	2.03847	0.0478273	0.393354	-4.05617	AD
cg01198539	CYP4F11	-0.513412	1.40538	-2.03335	0.0483641	0.394787	-4.09742	AD
cg11161318	CYP20A1	0.356123	1.2945	2.03022	0.0486949	0.395784	-4.12693	AD
cg09767885	CYP8B1	-0.282691	1.82372	-2.02772	0.0489598	0.396363	-4.119	AD
cg12978820	CYP2A13	0.401612	-1.04648	2.02479	0.0492737	0.397322	-3.99209	AD
cg05492904	CYP19A1	0.472835	1.32186	2.01793	0.0500122	0.399468	-4.12053	AD
cg01103387	CYP1B1	-0.553172	-3.92937	-2.01318	0.0505296	0.400921	-4.12138	AD
cg07043857	CYP19A1	-0.18832	2.89905	-2.00981	0.0508999	0.401747	-4.08155	AD
cg24893618	CYP4A22	-0.242707	1.2921	-2.00513	0.0514176	0.403277	-4.15567	AD
cg11473616	CYP1A2	0.302543	1.9508	2.00042	0.0519434	0.404704	-4.17504	AD
cg24934431	CYP17A1	-0.277629	1.84738	-1.99402	0.0526647	0.406686	-4.13853	AD
cg01438091	CYP27B1	0.449294	-3.89066	1.98719	0.0534449	0.408645	-4.19889	AD
cg23663824	CYP4V2	0.331937	-4.16152	1.98481	0.0537184	0.409432	-4.18953	AD
cg17712828	CYP26A1	0.261707	-4.66027	1.97646	0.0546905	0.412071	-4.16156	AD
cg10145436	CYP26A1	0.221034	-2.96765	1.97034	0.0554114	0.414194	-4.21045	AD
cg24828322	CYP2C8	0.364704	0.733605	1.96867	0.055609	0.414696	-4.2198	AD
cg05454237	CYP2R1	0.280523	-5.43543	1.95918	0.0567474	0.417942	-4.21844	AD
cg02226239	CYP11B2	-0.339687	1.56703	-1.95169	0.057661	0.420407	-4.20338	AD
cg16751203	CYP27C1	0.439272	3.69492	1.95088	0.0577596	0.420706	-4.24758	AD
cg10254697	CYP1B1-AS1	0.228049	2.14798	1.94848	0.0580552	0.421305	-4.24557	AD
cg03653113	CYP51A1-AS1	-0.542639	-1.84946	-1.94806	0.058107	0.421449	-4.25193	AD
cg22502179	CYP4X1	-0.270181	1.29431	-1.94049	0.0590479	0.423745	-4.2531	AD
cg19834071	CYP2S1	0.521479	-4.3818	1.94023	0.0590814	0.423878	-4.24999	AD
cg13948082	CYP26B1	0.505614	-2.54566	1.92995	0.0603815	0.427298	-4.28627	AD
cg15027165	CYP4B1	-0.315803	3.25658	-1.90397	0.0637756	0.436046	-4.327	AD
cg15249911	CYP2F1	-0.307129	-4.4495	-1.90104	0.0641693	0.436902	-4.34637	AD
cg26466181	CYP19A1	0.346042	3.51712	1.89421	0.0650933	0.439337	-4.32978	AD
cg22435349	CYP4Z1	-0.193997	0.266591	-1.89158	0.0654519	0.440194	-4.34993	AD
cg07014416	CYP1B1-AS1	-0.583235	-0.340578	-1.89048	0.0656028	0.440548	-4.35845	AD
cg27496231	CYP17A1	-0.331204	3.30216	-1.88472	0.0663961	0.442419	-4.36239	AD
cg18504691	CYP3A7	-0.386956	0.552245	-1.87875	0.067227	0.444475	-4.33393	AD
cg18504691	CYP3A7-CYP3A51P	-0.386956	0.552245	-1.87875	0.067227	0.444475	-4.33393	AD
cg22068747	CYP4F22	-0.471118	1.52011	-1.87253	0.0681022	0.446536	-4.37062	AD
cg09730903	CYP20A1	0.275648	1.51498	1.872	0.0681769	0.446731	-4.37605	AD
cg04189838	CYP2C19	0.271405	2.42329	1.86954	0.0685264	0.447491	-4.35894	AD
cg01834566	CYP1B1	0.290796	-4.34273	1.86939	0.0685473	0.44755	-4.36115	AD
cg22811307	CYP27A1	0.389258	-2.58043	1.86748	0.0688197	0.448117	-4.40412	AD
cg04950384	CYP39A1	-0.259747	-5.3938	-1.86673	0.0689264	0.44829	-4.39343	AD
cg17011709	CYP26C1	0.347605	-3.25606	1.85504	0.0706149	0.452123	-4.41314	AD
cg07574468	CYP39A1	-0.259499	0.0488365	-1.84459	0.0721525	0.455544	-4.37867	AD
cg18068537	CYP11A1	0.426629	1.23811	1.84048	0.0727665	0.456809	-4.44408	AD
cg03714773	CYP51A1	0.324104	-0.550415	1.83529	0.0735469	0.45862	-4.42014	AD
cg11285703	CYP19A1	0.272508	0.643176	1.8295	0.0744245	0.460514	-4.44689	AD
cg24487856	CYP21A2	0.270763	2.61727	1.82522	0.0750812	0.461942	-4.45814	AD
cg14595058	CYP24A1	0.185777	-2.25237	1.82276	0.0754597	0.462835	-4.39948	AD
cg09414673	CYP2W1	-0.820698	3.40837	-1.81926	0.0760008	0.464092	-4.45501	AD
cg23028286	CYP19A1	-0.317078	2.20091	-1.81702	0.0763497	0.465001	-4.4822	AD
cg04621521	CYP3A7	-0.470134	3.03925	-1.8145	0.0767434	0.465795	-4.46253	AD
cg15847600	CYP11B2	0.391298	1.65098	1.81286	0.0770003	0.466347	-4.47398	AD
cg19305681	CYP26C1	0.378294	-3.9522	1.79946	0.079129	0.470992	-4.51118	AD
cg07078841	CYP1B1	0.44691	-5.01428	1.79788	0.0793825	0.471459	-4.50994	AD
cg19817399	CYP1A1	0.319766	-5.08437	1.79761	0.0794267	0.471543	-4.4828	AD
cg23400446	CYP2E1	0.639663	-3.76189	1.79364	0.0800677	0.472868	-4.48941	AD
cg07247925	CYP4F22	0.25052	3.43547	1.78466	0.0815367	0.475822	-4.45039	AD
cg06306260	CYP3A7	-0.227416	2.76833	-1.78125	0.0820994	0.476919	-4.41326	AD
cg20426415	CYP2C18	-0.457735	1.45641	-1.77664	0.0828676	0.478405	-4.54735	AD
cg07379483	CYP24A1	-0.318206	3.61928	-1.76468	0.0848854	0.482471	-4.53427	AD
cg22577606	CYP51A1	-0.327593	-2.2923	-1.74892	0.0876053	0.487863	-4.53074	AD
cg00503298	CYP4B1	-0.248509	2.01916	-1.73621	0.089854	0.492263	-4.59387	AD
cg14657116	CYP26B1	-0.432464	5.17739	-1.73411	0.0902297	0.492924	-4.61601	AD
cg17693865	CYP2S1	0.36833	-4.04783	1.72951	0.0910569	0.494505	-4.59327	AD
cg08460032	CYP2R1	-0.153461	3.54835	-1.72849	0.0912418	0.494753	-4.57639	AD
cg24578679	CYP11A1	0.238986	-6.12279	1.72468	0.0919334	0.495939	-4.61763	AD
cg08111152	CYP27A1	0.284221	-2.17847	1.70998	0.0946435	0.501	-4.63878	AD
cg26051329	CYP4X1	-0.264638	2.25753	-1.70603	0.095384	0.502399	-4.60461	AD
cg17538572	CYP26A1	0.403417	-6.0654	1.70526	0.0955277	0.502593	-4.60975	AD
cg21745599	CYP4F3	-0.32015	0.981418	-1.70474	0.0956269	0.502768	-4.61452	AD
cg03144814	CYP19A1	-0.420775	2.06908	-1.7035	0.09586	0.503181	-4.6592	AD
cg24990212	CYP7B1	0.361436	-2.37719	1.70066	0.0963967	0.503993	-4.64199	AD
cg05867406	CYP3A5	0.22207	2.9745	1.69668	0.0971526	0.505374	-4.61334	AD
cg10556384	CYP26C1	0.302103	-5.40948	1.69096	0.0982495	0.507171	-4.67683	AD
cg01341755	CYP51A1	0.401233	-4.43279	1.68517	0.0993681	0.509157	-4.68101	AD
cg08228804	CYP2R1	0.244178	0.883371	1.67563	0.101237	0.512462	-4.64963	AD
cg18092474	CYP1A1	0.587122	-0.120709	1.67437	0.101485	0.512858	-4.63862	AD
cg08670281	CYP4F11	0.258117	0.00955891	1.66945	0.102462	0.51455	-4.70562	AD
cg25761771	CYP2U1	0.280479	2.76847	1.6622	0.103916	0.517191	-4.66119	AD
cg04899273	CYP2C18	-0.260798	1.80546	-1.6596	0.104441	0.517993	-4.71835	AD
cg16445268	CYP26A1	0.421427	0.058152	1.65479	0.105418	0.519725	-4.72015	AD
cg02318454	CYP11B1	-0.374609	3.08043	-1.65472	0.105432	0.519744	-4.69918	AD
cg15371623	CYP2B7P	-0.304626	3.18371	-1.6526	0.105865	0.520519	-4.73737	AD
cg17461336	CYP3A43	0.257761	-0.039656	1.64648	0.107124	0.522588	-4.66245	AD
cg13447847	CYP2U1	0.335438	1.08564	1.64262	0.107924	0.523762	-4.74711	AD
cg07380506	CYP1B1	-0.434602	-3.5202	-1.63932	0.108613	0.524862	-4.76244	AD
cg08033551	CYP11A1	0.751446	2.61951	1.63743	0.109008	0.525503	-4.76499	AD
cg09322432	CYP2D6	0.303342	1.82428	1.63454	0.109616	0.526484	-4.75588	AD
cg25083618	CYP26C1	0.328889	0.363835	1.63422	0.109682	0.526579	-4.7245	AD
cg24656834	CYP4F11	0.565836	-1.9428	1.63405	0.109718	0.526633	-4.7387	AD
cg07148145	CYP3A43	0.327943	2.34716	1.63241	0.110064	0.527239	-4.76625	AD
cg14694011	CYP19A1	-0.238007	1.27415	-1.62838	0.110919	0.528679	-4.77103	AD
cg00996623	CYP4F22	0.261524	1.43989	1.62315	0.112037	0.530416	-4.73938	AD
cg01811930	CYP7B1	0.200203	1.90277	1.61995	0.112724	0.53138	-4.77935	AD
cg15914863	CYP2W1	-0.493636	2.5839	-1.61674	0.113417	0.532597	-4.77125	AD
cg17318467	CYP26B1	0.20371	-5.34002	1.6096	0.114972	0.53518	-4.75308	AD
cg20004910	CYP1A1	0.233479	-5.98769	1.59732	0.117687	0.539602	-4.77938	AD
cg05414442	CYP26B1	0.234896	-1.20324	1.59346	0.118551	0.541016	-4.81575	AD
cg00313094	CYP7B1	-0.205604	1.74077	-1.59122	0.119055	0.541695	-4.80028	AD
cg11656478	CYP1B1	-0.39471	0.0422194	-1.59014	0.1193	0.542041	-4.83429	AD
cg16030377	CYP46A1	0.287997	-4.33379	1.58892	0.119575	0.542405	-4.79868	AD
cg18956481	CYP24A1	0.356788	-3.35139	1.58839	0.119695	0.542617	-4.79193	AD
cg04023717	CYP3A43	0.207593	1.0732	1.5879	0.119805	0.542766	-4.79653	AD
cg26124860	CYP8B1	-0.192698	2.27739	-1.58483	0.120501	0.543728	-4.79261	AD
cg12274082	CYP21A2	-0.206048	0.688992	-1.58432	0.120619	0.543928	-4.75064	AD
cg00782158	CYP2C8	0.158881	1.89046	1.58429	0.120624	0.543937	-4.77291	AD
cg04164578	CYP2C8	0.219007	2.00023	1.58145	0.121272	0.544977	-4.83515	AD
cg25452165	CYP2D6	-0.565921	3.94989	-1.58115	0.121342	0.5451	-4.83961	AD
cg02673418	CYP24A1	0.259105	-5.1073	1.57753	0.122173	0.546328	-4.77371	AD
cg22821554	CYP3A4	0.277323	2.49802	1.57742	0.122197	0.546341	-4.84485	AD
cg20683809	CYP2A13	0.295566	-1.92448	1.57433	0.12291	0.547548	-4.83756	AD
cg03630056	CYP11A1	0.215567	1.69359	1.57202	0.123444	0.548333	-4.81722	AD
cg18453976	CYP7B1	0.238857	1.10853	1.57025	0.123856	0.548936	-4.79851	AD
cg01660244	CYP39A1	0.363214	-4.65769	1.56657	0.124715	0.550263	-4.8689	AD
cg23727072	CYP1A1	0.474975	-2.62011	1.56326	0.125492	0.551471	-4.83	AD
cg17014018	CYP2C18	0.236856	0.583958	1.5583	0.126662	0.553231	-4.86689	AD
cg15160198	CYP7B1	0.333462	-4.69868	1.55797	0.12674	0.553343	-4.8673	AD
cg02325540	CYP26A1	0.250214	-5.76545	1.55617	0.127167	0.553914	-4.84626	AD
cg24758719	CYP19A1	-0.225686	2.95645	-1.55466	0.127527	0.554501	-4.85852	AD
cg16919930	CYP4F29P	-0.35276	0.571911	-1.54983	0.12868	0.556112	-4.88813	AD
cg26404725	CYP26C1	0.324647	2.92745	1.54969	0.128714	0.55613	-4.83226	AD
cg26477511	CYP4X1	0.234932	-0.0776873	1.5494	0.128784	0.556214	-4.7995	AD
cg15890210	CYP19A1	-0.198573	2.32991	-1.54928	0.128814	0.556223	-4.82387	AD
cg02712555	CYP24A1	0.182507	-5.74402	1.54325	0.130268	0.558334	-4.87385	AD
cg17481219	CYP2U1	0.530233	-2.06525	1.54289	0.130355	0.558456	-4.89023	AD
cg13106148	CYP19A1	-0.29239	-0.23628	-1.52264	0.13534	0.565132	-4.92236	AD
cg27067618	CYP4F3	-0.486646	-1.90758	-1.52064	0.13584	0.565851	-4.92903	AD
cg13525067	CYP4F22	0.161785	-4.39679	1.5191	0.136225	0.566461	-4.85348	AD
cg24525156	CYP17A1	0.338613	3.2613	1.5185	0.136377	0.566685	-4.92252	AD
cg02808805	CYP2C19	0.465944	2.03005	1.50437	0.139966	0.571925	-4.93495	AD
cg21901156	CYP11B1	-0.324995	1.94477	-1.50229	0.1405	0.572668	-4.94317	AD
cg14196507	CYP2C18	-0.239527	2.60257	-1.50186	0.14061	0.572805	-4.88659	AD
cg07865275	CYP4Z1	0.162055	0.151147	1.4987	0.141426	0.573911	-4.93963	AD
cg20130989	CYP11B2	0.432982	0.381029	1.49708	0.141845	0.57448	-4.9316	AD
cg03353233	CYP1A2	-0.442804	1.93445	-1.49278	0.142965	0.576012	-4.91601	AD
cg14851685	CYP4F22	0.270514	1.53904	1.48519	0.144958	0.578753	-4.90764	AD
cg17914753	CYP2S1	-0.320296	-3.48179	-1.48501	0.145005	0.57879	-4.97756	AD
cg05034340	CYP1B1-AS1	-0.255281	1.79233	-1.48414	0.145234	0.579092	-4.96519	AD
cg19721068	CYP2E1	0.316577	3.1485	1.48224	0.145736	0.579806	-4.97891	AD
cg06292004	CYP4F12	-0.422505	-1.07324	-1.47736	0.147034	0.581578	-4.98288	AD
cg03977478	CYP4Z1	-0.390042	2.54595	-1.47714	0.147093	0.581652	-4.93862	AD
cg23851330	CYP2A13	-0.249582	3.52041	-1.47488	0.147697	0.582475	-4.91063	AD
cg15821816	CYP26B1	0.213203	2.85469	1.47395	0.147947	0.582764	-4.91945	AD
cg26785106	CYP11B1	-0.361875	3.25361	-1.46946	0.149156	0.584382	-4.99613	AD
cg08130089	CYP4F2	0.292736	2.21135	1.46692	0.149841	0.585319	-4.97056	AD
cg24849517	CYP11A1	-0.172011	3.48259	-1.46396	0.150645	0.58626	-4.95134	AD
cg02721701	CYP17A1	0.288605	3.17065	1.46258	0.151022	0.586719	-4.94828	AD
cg13531315	CYP2A6	0.408775	-4.42127	1.46026	0.151653	0.587656	-5.00554	AD
cg09347059	CYP2F1	-0.473545	2.59366	-1.45743	0.152431	0.588697	-4.98377	AD
cg09201719	CYP17A1	0.192063	3.81162	1.45701	0.152546	0.588867	-4.98535	AD
cg23209098	CYP46A1	-0.231558	-5.27134	-1.45408	0.153352	0.589786	-4.94152	AD
cg27413025	CYP20A1	0.224512	-4.03653	1.45062	0.154309	0.591	-4.97811	AD
cg21363128	CYP2U1	0.247317	-5.78349	1.44688	0.15535	0.592373	-4.99966	AD
cg04650417	CYP4F12	-0.306834	2.23019	-1.44383	0.1562	0.593543	-4.98189	AD
cg22549041	CYP1A1	-0.454037	-1.53075	-1.44129	0.156913	0.594474	-5.00064	AD
cg19424531	CYP7B1	-0.368149	-2.3551	-1.44086	0.157034	0.594614	-5.00234	AD
cg22550275	CYP7A1	0.234492	0.605259	1.43906	0.157541	0.595193	-5.02187	AD
cg05224662	CYP27C1	0.344396	3.25869	1.43328	0.159177	0.59717	-5.03069	AD
cg10381451	CYP2B6	0.207479	2.18885	1.43244	0.159415	0.597409	-5.04228	AD
cg07382806	CYP4V2	0.263255	0.714665	1.43155	0.159667	0.597727	-4.99369	AD
cg20299573	CYP4A11	-0.239872	1.1757	-1.42981	0.160163	0.598278	-5.00394	AD
cg08736471	CYP2S1	-0.245387	0.827792	-1.42943	0.160271	0.59835	-5.03534	AD
cg09192377	CYP26A1	0.248254	-4.56679	1.42657	0.161092	0.59927	-5.04053	AD
cg05939495	CYP11A1	0.366063	1.95127	1.42479	0.161603	0.599933	-5.0457	AD
cg20572918	CYP3A4	0.197203	3.68871	1.42398	0.161837	0.600259	-5.01569	AD
cg08472147	CYP2E1	0.475386	1.28964	1.42337	0.162012	0.600476	-5.05703	AD
cg25454890	CYP2R1	0.20096	-4.25143	1.42188	0.162441	0.601023	-5.05101	AD
cg01056775	CYP4V2	0.320216	-5.4628	1.42151	0.162547	0.601156	-5.06579	AD
cg14404298	CYP8B1	-0.291467	2.48325	-1.41749	0.163713	0.602553	-5.00252	AD
cg19852607	CYP2C18	0.24947	1.53543	1.41518	0.164384	0.603361	-5.07646	AD
cg09991444	CYP2F1	-0.240867	1.98766	-1.41018	0.165845	0.605305	-5.00998	AD
cg02930667	CYP27A1	-0.173175	-0.81239	-1.40665	0.166883	0.606544	-5.08503	AD
cg13656062	CYP4F2	0.278106	3.5886	1.40631	0.166982	0.606607	-5.02864	AD
cg24923516	CYP27C1	0.385083	-0.42529	1.40187	0.168296	0.608319	-5.06251	AD
cg23699588	CYP19A1	-0.254577	2.43313	-1.40021	0.168789	0.608906	-5.03122	AD
cg20272421	CYP4F3	-0.264173	-1.4113	-1.40005	0.168839	0.608959	-5.07921	AD
cg22488859	CYP1B1	-0.209877	-4.75912	-1.39643	0.169916	0.610322	-5.04473	AD
cg10756593	CYP17A1	-0.415232	2.71706	-1.39523	0.170277	0.610739	-5.05375	AD
cg09120035	CYP11B1	-0.323812	2.77228	-1.39129	0.171459	0.612058	-5.06111	AD
cg07688051	CYP3A7	-0.190974	2.76019	-1.38575	0.173134	0.614197	-5.10324	AD
cg07688051	CYP3A7-CYP3A51P	-0.190974	2.76019	-1.38575	0.173134	0.614197	-5.10324	AD
cg04874865	CYP11A1	0.437266	3.56965	1.38314	0.173928	0.615185	-5.06307	AD
cg20330630	CYP11A1	0.179117	0.500775	1.38141	0.174453	0.615654	-5.10628	AD
cg16351364	CYP39A1	0.169788	-5.11705	1.37761	0.175617	0.616971	-5.11496	AD
cg12981596	CYP46A1	0.152575	2.14519	1.37534	0.176313	0.617744	-5.08252	AD
cg18079845	CYP26B1	-0.256907	5.0615	-1.37206	0.177325	0.619065	-5.07766	AD
cg10297191	CYP39A1	0.370841	-6.35351	1.37152	0.177492	0.619262	-5.12141	AD
cg19756068	CYP2B6	-0.294628	2.28708	-1.36781	0.178641	0.620577	-5.10474	AD
cg07337446	CYP39A1	0.201605	0.863531	1.36655	0.179034	0.621092	-5.11809	AD
cg12830119	CYP46A1	-0.281107	-1.90047	-1.36301	0.180138	0.622409	-5.13998	AD
cg20873579	CYP3A7-CYP3A51P	-0.242944	0.1131	-1.36191	0.180482	0.622815	-5.13041	AD
cg26617938	CYP4F11	-0.286567	5.27529	-1.3593	0.181302	0.62373	-5.10989	AD
cg04417607	CYP2S1	0.340511	2.94326	1.33854	0.187918	0.631047	-5.16837	AD
cg17653190	CYP4F2	-0.181884	0.793187	-1.33283	0.189769	0.633067	-5.16122	AD
cg06326648	CYP2R1	-0.25785	-4.66302	-1.33155	0.190186	0.633537	-5.17495	AD
cg07131601	CYP11A1	0.255819	2.91088	1.33053	0.190518	0.633847	-5.17995	AD
cg20646556	CYP2W1	0.171614	0.35789	1.33021	0.190623	0.633934	-5.15004	AD
cg22030102	CYP51A1	0.208131	1.83079	1.32555	0.19215	0.63565	-5.18201	AD
cg15772882	CYP3A7	-0.195408	2.24552	-1.32477	0.192406	0.63594	-5.18232	AD
cg15772882	CYP3A7-CYP3A51P	-0.195408	2.24552	-1.32477	0.192406	0.63594	-5.18232	AD
cg20087457	CYP2C18	-0.270537	2.75433	-1.32368	0.192764	0.636256	-5.15812	AD
cg11221132	CYP2D7P1	-0.162692	1.84421	-1.322	0.193317	0.636823	-5.14029	AD
cg12330748	CYP19A1	-0.234221	0.492071	-1.32189	0.193356	0.636874	-5.13287	AD
cg12932492	CYP19A1	0.362974	-4.62419	1.31955	0.194128	0.637662	-5.18302	AD
cg25428297	CYP2W1	-0.255969	-1.10266	-1.31935	0.194194	0.637733	-5.17001	AD
cg14250048	CYP2E1	0.316006	3.03888	1.31731	0.194872	0.6385	-5.19042	AD
cg12752627	CYP26C1	0.257305	0.112414	1.31215	0.196591	0.640313	-5.19961	AD
cg04771084	CYP21A2	0.229373	-0.314082	1.30127	0.200256	0.64421	-5.12763	AD
cg02099474	CYP2W1	0.434221	-0.843144	1.29913	0.200982	0.644872	-5.22139	AD
cg00436603	CYP2E1	0.401484	2.37034	1.29688	0.201747	0.645733	-5.21776	AD
cg25028129	CYP2B6	0.333376	-0.0808083	1.2907	0.203863	0.648054	-5.22708	AD
cg15980076	CYP26C1	-0.212006	-2.88043	-1.29024	0.204021	0.648199	-5.2	AD
cg13142750	CYP21A2	0.248717	0.641045	1.28944	0.204297	0.648472	-5.1963	AD
cg20097440	CYP26B1	0.287644	-4.73658	1.28611	0.205446	0.649717	-5.21466	AD
cg27663279	CYP2W1	-0.242835	6.04635	-1.27825	0.208177	0.652408	-5.19651	AD
cg18723873	CYP1A1	-0.159896	-5.94154	-1.2729	0.210052	0.654081	-5.19719	AD
cg07728254	CYP3A43	-0.225187	2.74527	-1.26372	0.213295	0.657312	-5.2301	AD
cg00054210	CYP7B1	-0.443135	-1.16411	-1.26314	0.2135	0.657478	-5.25993	AD
cg25955837	CYP39A1	0.240192	-4.45754	1.26248	0.213738	0.657713	-5.22974	AD
cg07060721	CYP27B1	-0.474853	-2.91322	-1.25984	0.214679	0.658658	-5.22543	AD
cg24849846	CYP26A1	0.273557	-5.44169	1.2598	0.214694	0.658667	-5.25673	AD
cg24869186	CYP4A22	0.222621	3.20767	1.25957	0.214775	0.658748	-5.24428	AD
cg05194426	CYP2E1	-0.267416	-1.09694	-1.25727	0.215599	0.659609	-5.13596	AD
cg21542643	CYP3A43	-0.213485	1.90759	-1.25722	0.215616	0.659638	-5.26611	AD
cg03620853	CYP2S1	0.271731	-5.09805	1.25699	0.215698	0.659718	-5.23924	AD
cg04609350	CYP26A1	0.27178	-2.31391	1.2566	0.21584	0.659837	-5.23517	AD
cg16149574	CYP4Z2P	0.218338	0.923355	1.25382	0.216837	0.660904	-5.27145	AD
cg27426425	CYP1A1	0.152911	-6.67771	1.25288	0.217177	0.661224	-5.22921	AD
cg07151194	CYP2B6	-0.126182	2.78887	-1.25139	0.217712	0.661754	-5.22819	AD
cg27638815	CYP4F22	-0.197463	-1.84089	-1.25085	0.217909	0.661961	-5.2491	AD
cg24794857	CYP4V2	0.397825	-3.75681	1.2507	0.217962	0.662007	-5.24681	AD
cg10127942	CYP17A1	0.294304	3.54629	1.24873	0.218677	0.662775	-5.22571	AD
cg06264984	CYP1B1	-0.3133	-1.71592	-1.24071	0.221595	0.665363	-5.26316	AD
cg26558485	CYP4X1	0.319325	-2.53325	1.23667	0.223076	0.666906	-5.23724	AD
cg23733753	CYP46A1	0.146679	-4.29722	1.23549	0.223512	0.667308	-5.28823	AD
cg24742599	CYP24A1	-0.190532	2.76854	-1.23439	0.223914	0.667655	-5.29155	AD
cg18680587	CYP4F8	-0.284402	2.07269	-1.22611	0.226982	0.670526	-5.26847	AD
cg18449879	CYP4F11	0.289069	1.8017	1.22564	0.227159	0.670723	-5.27131	AD
cg02849536	CYP26B1	-0.169999	-2.12259	-1.2253	0.227286	0.670859	-5.30016	AD
cg05852309	CYP19A1	-0.173057	1.65196	-1.22211	0.228475	0.672042	-5.28426	AD
cg26104932	CYP27A1	0.311069	-0.293475	1.21771	0.230127	0.673689	-5.29598	AD
cg17487799	CYP7B1	-0.692002	1.28671	-1.21672	0.230501	0.674025	-5.30613	AD
cg13482327	CYP2A13	0.249606	1.54631	1.21473	0.23125	0.674768	-5.27249	AD
cg05849935	CYP1A2	0.132297	2.37786	1.21462	0.231293	0.674803	-5.28202	AD
cg15071593	CYP3A7	0.161139	0.687896	1.21404	0.23151	0.675063	-5.28005	AD
cg15071593	CYP3A7-CYP3A51P	0.161139	0.687896	1.21404	0.23151	0.675063	-5.28005	AD
cg01124941	CYP2B6	0.214553	1.60852	1.21388	0.231571	0.67512	-5.3075	AD
cg05473257	CYP2E1	0.725205	-3.41847	1.21112	0.232615	0.675957	-5.31775	AD
cg11308746	CYP3A5	-0.180177	1.70236	-1.20694	0.234204	0.677503	-5.30705	AD
cg15356713	CYP26C1	-0.348306	-4.34068	-1.20624	0.234473	0.677742	-5.27479	AD
cg08389266	CYP11B1	-0.198056	3.58415	-1.19833	0.237503	0.680399	-5.32763	AD
cg23532138	CYP2S1	0.285907	2.39136	1.1977	0.237744	0.680629	-5.231	AD
cg14321486	CYP4X1	-0.219138	1.85244	-1.19737	0.237873	0.680747	-5.31909	AD
cg26065573	CYP2E1	-0.234037	3.0877	-1.19718	0.237947	0.680801	-5.33856	AD
cg24849555	CYP24A1	-0.227553	1.29812	-1.19546	0.238609	0.681364	-5.31891	AD
cg27192625	CYP4F24P	-0.174438	1.19521	-1.19479	0.238867	0.681571	-5.3107	AD
cg10009577	CYP1A1	0.216136	-4.44363	1.19419	0.239101	0.68171	-5.28109	AD
cg23080427	CYP4F12	0.266195	0.251812	1.19109	0.240303	0.68268	-5.33222	AD
cg14355428	CYP51A1	-0.153701	-1.14099	-1.18603	0.242272	0.684301	-5.31607	AD
cg02143877	CYP24A1	0.232429	-3.92898	1.18543	0.242509	0.684515	-5.32134	AD
cg05442599	CYP4A22	0.266655	2.22038	1.18293	0.243485	0.685391	-5.33352	AD
cg26144569	CYP1B1	-0.258361	1.33444	-1.18017	0.24457	0.68634	-5.33201	AD
cg14260643	CYP3A5	0.186198	1.50157	1.17671	0.245935	0.687578	-5.29734	AD
cg23397427	CYP19A1	0.15235	1.75671	1.17547	0.246425	0.688014	-5.25706	AD
cg27272117	CYP1B1-AS1	0.219388	1.00651	1.17398	0.247014	0.688458	-5.35435	AD
cg09508736	CYP2A7	-0.205215	1.12913	-1.17025	0.248495	0.689759	-5.35562	AD
cg06352713	CYP2A13	0.187297	1.57945	1.17005	0.248573	0.689842	-5.32006	AD
cg20073007	CYP11B1	0.207935	-0.489572	1.16812	0.249343	0.690513	-5.34738	AD
cg09768458	CYP4F11	-0.30906	0.793089	-1.16509	0.250552	0.691691	-5.34288	AD
cg01872077	CYP27A1	0.259798	-2.04926	1.15924	0.252903	0.69374	-5.35221	AD
cg00711027	CYP24A1	-0.225637	2.07836	-1.15787	0.253454	0.694316	-5.32924	AD
cg01781902	CYP2R1	-0.151174	-3.94323	-1.15746	0.253621	0.694444	-5.38312	AD
cg15286970	CYP19A1	-0.226755	3.13073	-1.15449	0.254822	0.695451	-5.3401	AD
cg16248783	CYP1B1	0.172134	-5.0515	1.1535	0.255225	0.695799	-5.35964	AD
cg17719630	CYP2B7P	-0.18967	3.21456	-1.1517	0.255956	0.696509	-5.35746	AD
cg21024264	CYP2E1	0.404184	2.65789	1.15028	0.25653	0.696929	-5.35929	AD
cg16605823	CYP27A1	0.131353	3.55425	1.14825	0.25736	0.697565	-5.3117	AD
cg13637213	CYP26B1	0.300195	-5.1365	1.14687	0.257923	0.698101	-5.37776	AD
cg24207610	CYP2F1	-0.14924	2.25884	-1.14537	0.258538	0.698658	-5.3393	AD
cg00645731	CYP2D7P1	0.24095	0.215711	1.14474	0.258795	0.69886	-5.30878	AD
cg09205611	CYP19A1	0.130628	2.47852	1.14113	0.260276	0.700072	-5.31341	AD
cg17181022	CYP26C1	0.201068	-1.99369	1.13995	0.260761	0.700339	-5.34185	AD
cg03860210	CYP2F1	-0.241012	2.40885	-1.13961	0.260905	0.700529	-5.36471	AD
cg10896827	CYP4V2	-0.158811	0.726451	-1.13707	0.26195	0.701272	-5.34351	AD
cg10575842	CYP2B7P1	0.275863	3.03842	1.13625	0.262289	0.701586	-5.397	AD
cg01462727	CYP24A1	-0.18577	2.439	-1.13307	0.263607	0.702644	-5.39435	AD
cg01575061	CYP51A1-AS1	0.323231	-0.712332	1.13125	0.264365	0.703298	-5.38369	AD
cg01859415	CYP4F24P	-0.208501	3.69947	-1.13067	0.264604	0.70351	-5.3909	AD
cg01680839	CYP46A1	-0.188357	-4.48025	-1.13063	0.26462	0.703526	-5.33983	AD
cg11539883	CYP2B6	0.219707	1.73754	1.12513	0.266917	0.705327	-5.40651	AD
cg15843278	CYP2B6	0.169216	2.24418	1.12217	0.268162	0.706361	-5.37644	AD
cg21480043	CYP2S1	-0.188268	-2.98037	-1.12046	0.268879	0.706955	-5.39629	AD
cg03099492	CYP26A1	-0.174525	-4.75948	-1.116	0.270763	0.708481	-5.38123	AD
cg22286616	CYP51A1	0.149506	-5.85339	1.11447	0.27141	0.708973	-5.39942	AD
cg01879211	CYP19A1	-0.166819	1.48148	-1.11348	0.271831	0.709406	-5.42804	AD
cg11574612	CYP39A1	0.158181	-4.38034	1.11129	0.272762	0.710197	-5.41166	AD
cg00136400	CYP11B2	-0.18004	1.03166	-1.10696	0.274606	0.711626	-5.42336	AD
cg14375937	CYP26C1	0.193587	-5.19114	1.10612	0.274967	0.711997	-5.38383	AD
cg17183213	CYP1A1	0.172155	1.20259	1.10554	0.275213	0.712196	-5.43018	AD
cg08230698	CYP11B1	0.147286	5.06523	1.10298	0.276311	0.713057	-5.3629	AD
cg13537471	CYP2A6	-0.265027	2.34101	-1.10236	0.276577	0.713286	-5.41915	AD
cg06384523	CYP11A1	0.204641	1.0259	1.09972	0.277714	0.714204	-5.42712	AD
cg06496648	CYP4X1	-0.111071	1.63741	-1.09904	0.278006	0.714433	-5.35933	AD
cg21077578	CYP2W1	-0.207318	6.47217	-1.09299	0.280624	0.716486	-5.42231	AD
cg14711976	CYP4F12	-0.171055	2.44555	-1.09181	0.281137	0.716817	-5.44329	AD
cg18790646	CYP21A2	-0.268719	2.81881	-1.09143	0.281303	0.716959	-5.44067	AD
cg02073501	CYP2B6	0.190167	1.93861	1.08653	0.283439	0.718649	-5.40635	AD
cg12931909	CYP11A1	0.16423	3.27413	1.08634	0.283523	0.718691	-5.43138	AD
cg20491017	CYP11A1	-0.206036	2.22415	-1.08373	0.284662	0.719574	-5.4308	AD
cg14149685	CYP11B1	-0.289979	5.5614	-1.08109	0.285822	0.720498	-5.44141	AD
cg19269749	CYP27C1	0.235146	2.88459	1.0789	0.286786	0.721365	-5.43897	AD
cg02270508	CYP27C1	-0.296297	1.06329	-1.07692	0.287661	0.722112	-5.46228	AD
cg18106370	CYP4A11	0.138134	-0.345913	1.0739	0.288994	0.723328	-5.40008	AD
cg15160709	CYP26B1	0.378895	-0.614378	1.07223	0.289735	0.723971	-5.45885	AD
cg03461013	CYP1B1-AS1	-0.258171	2.78966	-1.07124	0.290177	0.724335	-5.45171	AD
cg06624547	CYP4F8	-0.273449	3.30635	-1.06622	0.292412	0.726039	-5.46195	AD
cg16047292	CYP3A43	-0.177364	0.986016	-1.06484	0.293029	0.726471	-5.46759	AD
cg09274963	CYP2F1	0.247734	-4.65186	1.06391	0.293447	0.726728	-5.43893	AD
cg12925764	CYP1A1	-0.126901	-5.61949	-1.0592	0.29556	0.728149	-5.46599	AD
cg10655371	CYP51A1	-0.354379	1.78595	-1.05836	0.295935	0.728445	-5.46747	AD
cg19571004	CYP2E1	-0.375391	3.41554	-1.05786	0.29616	0.728648	-5.48072	AD
cg18244289	CYP26B1	0.22419	-2.90373	1.05742	0.29636	0.728821	-5.48181	AD
cg05889979	CYP26B1	-0.265316	4.56911	-1.0559	0.297048	0.729399	-5.45149	AD
cg21181051	CYP20A1	0.151052	1.02109	1.0558	0.297092	0.729421	-5.46138	AD
cg11675917	CYP21A2	-0.332243	2.17498	-1.0541	0.29786	0.729912	-5.44328	AD
cg19608105	CYP2U1	-0.162908	-4.8578	-1.0522	0.298719	0.73056	-5.47072	AD
cg03330425	CYP11B1	-0.396047	1.79786	-1.04816	0.300557	0.731887	-5.44841	AD
cg07455963	CYP2B6	0.128556	3.03401	1.04505	0.301975	0.732967	-5.46022	AD
cg25912308	CYP4F24P	0.197794	2.47265	1.04441	0.302267	0.733157	-5.44909	AD
cg17743250	CYP26C1	0.404305	1.62529	1.04078	0.303926	0.734291	-5.49624	AD
cg07809032	CYP17A1	0.145275	2.70486	1.02519	0.311137	0.739393	-5.51231	AD
cg10318458	CYP4A11	-0.320643	1.05682	-1.02417	0.311616	0.73969	-5.5011	AD
cg19046783	CYP3A4	-0.159968	2.24679	-1.02314	0.312096	0.739948	-5.47896	AD
cg18451022	CYP1B1	0.274368	-3.95668	1.02215	0.312556	0.740288	-5.5077	AD
cg26669393	CYP2B6	0.178605	2.83308	1.02044	0.313358	0.740879	-5.48466	AD
cg16577651	CYP26C1	-0.229464	-0.714729	-1.01243	0.317125	0.743523	-5.50498	AD
cg25814224	CYP19A1	-0.250647	2.43892	-1.01162	0.317509	0.743811	-5.51857	AD
cg06783955	CYP2W1	0.24738	4.19203	1.01094	0.317829	0.744013	-5.4485	AD
cg03139956	CYP4V2	0.139731	1.19614	1.00919	0.318659	0.744551	-5.51588	AD
cg14855334	CYP11A1	0.104891	-5.30503	1.00554	0.320391	0.745731	-5.47539	AD
cg09440270	CYP26C1	0.179822	-1.22544	1.00528	0.320517	0.745789	-5.47124	AD
cg01936270	CYP1B1	-0.166656	-5.55604	-1.00401	0.321119	0.746206	-5.49843	AD
cg08811988	CYP4Z1	0.192287	1.22305	1.00376	0.32124	0.74631	-5.48244	AD
cg04176888	CYP2A13	0.210594	-4.94209	0.998054	0.323966	0.748296	-5.52476	AD
cg22575347	CYP21A2	-0.184765	-1.29604	-0.996792	0.324571	0.748674	-5.48143	AD
cg14222679	CYP4B1	0.143782	2.15381	0.994193	0.325819	0.749514	-5.52842	AD
cg06621100	CYP46A1	0.164169	3.56939	0.993853	0.325983	0.749593	-5.52916	AD
cg06811798	CYP2B6	-0.139511	1.88284	-0.989969	0.327855	0.750819	-5.53713	AD
cg10925943	CYP27A1	0.150575	0.185003	0.989903	0.327887	0.750849	-5.54176	AD
cg21459645	CYP27A1	0.20772	0.914053	0.989331	0.328163	0.751043	-5.53229	AD
cg25984597	CYP4F2	0.134731	3.16872	0.973783	0.335736	0.756073	-5.48142	AD
cg26175971	CYP27A1	0.277343	-4.14748	0.970816	0.337195	0.757008	-5.55285	AD
cg04396421	CYP4F3	0.160975	1.98475	0.970196	0.3375	0.75725	-5.54182	AD
cg04996523	CYP2J2	-0.10561	-5.0771	-0.96717	0.338992	0.758132	-5.50898	AD
cg03797501	CYP1A1	0.0725084	-5.76231	0.965602	0.339767	0.75855	-5.5475	AD
cg03966685	CYP2W1	-0.137674	6.48802	-0.964184	0.340469	0.759107	-5.5416	AD
cg05358291	CYP4F2	-0.171824	2.85602	-0.963117	0.340998	0.759379	-5.52964	AD
cg13526492	CYP2B6	-0.180116	2.92018	-0.962641	0.341234	0.759479	-5.51721	AD
cg05416055	CYP11B1	-0.253055	1.87186	-0.960925	0.342086	0.760088	-5.54806	AD
cg18988856	CYP3A43	0.128336	2.33533	0.959641	0.342725	0.76037	-5.54781	AD
cg04069642	CYP1A1	0.105217	1.21022	0.959143	0.342973	0.760546	-5.50195	AD
cg13033320	CYP27A1	0.145168	-0.350377	0.956488	0.344296	0.761366	-5.53577	AD
cg12009872	CYP19A1	0.178417	-2.961	0.952192	0.346444	0.762747	-5.51553	AD
cg13676449	CYP2F1	0.189939	3.85822	0.951245	0.346919	0.763	-5.53727	AD
cg24307449	CYP2D6	0.259816	1.65373	0.945893	0.34961	0.76472	-5.56632	AD
cg21445612	CYP4X1	0.196499	0.964446	0.94529	0.349914	0.764908	-5.58002	AD
cg07606384	CYP26C1	0.272163	-0.999847	0.938196	0.353505	0.766964	-5.52343	AD
cg03208426	CYP26C1	-0.147849	-4.19499	-0.937985	0.353612	0.767046	-5.579	AD
cg02751430	CYP7B1	0.250644	1.36176	0.933537	0.355876	0.768491	-5.57984	AD
cg09400269	CYP2B7P	-0.255588	-0.0806031	-0.932859	0.356221	0.768733	-5.58534	AD
cg16544887	CYP2R1	0.231969	-4.91546	0.928698	0.358349	0.769975	-5.60759	AD
cg26036993	CYP1B1	-0.133796	-4.66363	-0.925445	0.360018	0.770957	-5.5228	AD
cg09819222	CYP19A1	0.22	-3.82607	0.918658	0.363517	0.773182	-5.61055	AD
cg21343508	CYP2C18	-0.141142	2.67113	-0.918304	0.3637	0.77327	-5.60213	AD
cg08563978	CYP46A1	-0.14417	2.9308	-0.917456	0.364139	0.773546	-5.61311	AD
cg05991489	CYP2C19	0.136338	2.23606	0.916419	0.364676	0.773947	-5.61076	AD
cg03375880	CYP4F22	-0.108044	3.07931	-0.915541	0.365131	0.774228	-5.59822	AD
cg09526685	CYP4V2	-0.535858	2.00171	-0.911699	0.367128	0.775391	-5.61436	AD
cg00565882	CYP1B1	-0.237467	-1.63051	-0.909129	0.368466	0.776165	-5.5746	AD
cg14407177	CYP1B1	-0.095161	2.11095	-0.906298	0.369945	0.777048	-5.61288	AD
cg18564458	CYP2C19	-0.160827	0.483466	-0.904019	0.371139	0.777863	-5.59152	AD
cg25788983	CYP11A1	-0.179092	2.47909	-0.903636	0.371339	0.777978	-5.59248	AD
cg24286812	CYP2W1	-0.23962	4.08045	-0.902322	0.372029	0.778379	-5.60051	AD
cg01526453	CYP3A4	0.139615	2.58853	0.902083	0.372154	0.778476	-5.61885	AD
cg20656962	CYP2B7P	-0.135503	2.61123	-0.897717	0.374451	0.77984	-5.60624	AD
cg17262932	CYP4V2	0.137175	-5.21461	0.897501	0.374565	0.779885	-5.60969	AD
cg12755298	CYP7B1	0.0901197	-5.37562	0.895498	0.375622	0.780523	-5.60976	AD
cg13646093	CYP24A1	0.112287	1.64866	0.893997	0.376415	0.781017	-5.58225	AD
cg19645066	CYP2A6	0.119898	-0.6043	0.893919	0.376456	0.78104	-5.56522	AD
cg06049781	CYP26B1	0.252349	-3.27183	0.892071	0.377434	0.781621	-5.63129	AD
cg08306696	CYP4Z2P	-0.10951	2.30435	-0.891851	0.377551	0.781681	-5.57688	AD
cg17716453	CYP4F22	0.114966	-6.18969	0.889486	0.378805	0.782387	-5.57506	AD
cg19794395	CYP27B1	-0.140708	3.3898	-0.888921	0.379105	0.782568	-5.54316	AD
cg26793846	CYP2D7P1	0.206136	3.27822	0.882772	0.382381	0.784425	-5.60231	AD
cg15597984	CYP2D6	-0.265162	1.34631	-0.88201	0.382788	0.784668	-5.62841	AD
cg10252059	CYP20A1	-0.125047	-5.12293	-0.878438	0.384701	0.785735	-5.61002	AD
cg23808031	CYP11A1	-0.129863	1.46964	-0.876801	0.38558	0.786319	-5.62145	AD
cg02997111	CYP2S1	0.238986	-4.4738	0.87557	0.386241	0.786684	-5.65208	AD
cg16667730	CYP2J2	0.10138	-5.33436	0.873285	0.38747	0.787345	-5.60867	AD
cg06285340	CYP11A1	0.109251	2.15557	0.87234	0.38798	0.787662	-5.61946	AD
cg25520249	CYP2S1	0.110074	-3.47741	0.870365	0.389046	0.788253	-5.62136	AD
cg16826482	CYP2U1	0.16009	3.1727	0.868255	0.390186	0.78879	-5.63601	AD
cg05910970	CYP2A6	-0.205171	3.00033	-0.867531	0.390578	0.789041	-5.63477	AD
cg14465057	CYP19A1	-0.115587	2.5801	-0.866829	0.390958	0.789253	-5.60078	AD
cg08883853	CYP2W1	0.309103	0.718238	0.86679	0.390979	0.789262	-5.63198	AD
cg04608829	CYP4F12	0.169613	1.96914	0.865406	0.391729	0.789715	-5.62866	AD
cg03021048	CYP4X1	0.204353	-4.24829	0.858674	0.395392	0.791809	-5.65539	AD
cg14717122	CYP2C8	-0.23257	-1.3291	-0.858595	0.395435	0.791837	-5.62651	AD
cg00420847	CYP2A7	0.22878	1.334	0.855408	0.397176	0.792737	-5.65897	AD
cg02325664	CYP19A1	0.176676	1.38319	0.855314	0.397228	0.792762	-5.64839	AD
cg09906752	CYP39A1	0.197691	-0.841735	0.85424	0.397815	0.793128	-5.65493	AD
cg11310684	CYP26A1	0.227482	-4.0726	0.853628	0.398151	0.793301	-5.635	AD
cg00790395	CYP26C1	0.252626	-3.76552	0.852847	0.398579	0.793538	-5.60801	AD
cg04946225	CYP1B1-AS1	0.117119	3.01327	0.848906	0.400743	0.794807	-5.67033	AD
cg09577907	CYP19A1	-0.134659	1.45655	-0.848491	0.400972	0.794917	-5.65749	AD
cg01797727	CYP27A1	-0.111256	1.63983	-0.847463	0.401538	0.795235	-5.66882	AD
cg25856383	CYP1B1	0.110817	-4.9592	0.845406	0.402672	0.795881	-5.54352	AD
cg21111256	CYP2A7	-0.198112	-0.615768	-0.843962	0.40347	0.79627	-5.62349	AD
cg08315265	CYP19A1	0.126954	0.986178	0.843879	0.403515	0.796284	-5.66742	AD
cg24896109	CYP51A1	0.12578	-5.9295	0.839392	0.405999	0.797807	-5.67885	AD
cg11592576	CYP8B1	0.197701	-1.66962	0.83638	0.407672	0.798719	-5.61957	AD
cg05193369	CYP26C1	0.159211	-5.31213	0.836365	0.40768	0.798721	-5.64876	AD
cg17347634	CYP7B1	0.231581	0.074145	0.835762	0.408016	0.79892	-5.66585	AD
cg17794241	CYP11A1	0.17861	-1.68447	0.832944	0.409585	0.799775	-5.665	AD
cg24456663	CYP4F22	0.072237	-5.37056	0.832619	0.409766	0.79984	-5.67813	AD
cg16182351	CYP2W1	0.230069	1.62806	0.831981	0.410123	0.800044	-5.65146	AD
cg00370022	CYP1A1	-0.227087	2.28877	-0.830861	0.410748	0.800311	-5.62521	AD
cg12313593	CYP4F22	0.162932	-4.02353	0.829834	0.411322	0.800689	-5.68559	AD
cg09233204	CYP26C1	0.0937472	2.37234	0.828609	0.412007	0.801036	-5.6313	AD
cg21979032	CYP8B1	0.237374	2.74352	0.828002	0.412347	0.801178	-5.63063	AD
cg21636366	CYP2C18	0.114659	0.999314	0.825307	0.413858	0.801977	-5.65258	AD
cg03815549	CYP19A1	-0.112829	1.38208	-0.823367	0.414947	0.802496	-5.64799	AD
cg03549582	CYP26A1	0.117561	-5.2904	0.82234	0.415525	0.80282	-5.61806	AD
cg01270444	CYP51A1-AS1	-0.20118	-0.264943	-0.821385	0.416063	0.803174	-5.65543	AD
cg06837499	CYP11A1	0.116816	2.23927	0.817964	0.417992	0.804223	-5.65374	AD
cg14616667	CYP21A2	0.162008	2.4908	0.817861	0.418049	0.804262	-5.68227	AD
cg15055355	CYP26A1	0.157073	-4.99204	0.817685	0.418149	0.804308	-5.62624	AD
cg22215700	CYP2U1	0.201115	-4.90721	0.811227	0.421806	0.806206	-5.65142	AD
cg24655310	CYP4F11	0.290484	0.438962	0.810254	0.422359	0.806475	-5.68059	AD
cg05183927	CYP2W1	0.171146	3.10928	0.810041	0.42248	0.806541	-5.64039	AD
cg19683962	CYP2U1	0.0997815	-5.55352	0.8058	0.424894	0.807857	-5.69871	AD
cg19201144	CYP27C1	0.122247	1.20043	0.801804	0.427177	0.809012	-5.67107	AD
cg11267879	CYP2F1	-0.154398	2.40919	-0.800483	0.427933	0.809366	-5.70617	AD
cg20433014	CYP1A1	-0.143742	-4.83893	-0.799074	0.428741	0.809773	-5.67536	AD
cg27049722	CYP39A1	0.124074	1.35669	0.795129	0.431006	0.811055	-5.69709	AD
cg02474193	CYP2F1	0.216398	2.47648	0.794002	0.431655	0.811396	-5.63602	AD
cg11735238	CYP1B1	-0.202559	-3.44853	-0.787047	0.43567	0.813456	-5.721	AD
cg24203279	CYP19A1	-0.145401	2.37693	-0.78576	0.436416	0.813854	-5.71003	AD
cg17592008	CYP24A1	0.155922	0.672058	0.784837	0.436951	0.814131	-5.66516	AD
cg07089639	CYP1B1-AS1	0.137805	1.28474	0.777196	0.441396	0.816452	-5.72001	AD
cg11808355	CYP51A1	-0.123938	0.725424	-0.777092	0.441457	0.816476	-5.71482	AD
cg17435250	CYP2A7	0.377291	-2.73973	0.776247	0.44195	0.816727	-5.67628	AD
cg23101118	CYP27B1	0.140933	-3.83239	0.771616	0.444659	0.818058	-5.71766	AD
cg18992113	CYP4F22	-0.155565	3.2517	-0.771505	0.444724	0.818096	-5.70696	AD
cg12637574	CYP4B1	0.2627	2.35853	0.770116	0.445539	0.818468	-5.72591	AD
cg09729955	CYP17A1	-0.087027	2.64476	-0.769462	0.445922	0.818702	-5.71476	AD
cg08550407	CYP4F8	-0.230343	2.0563	-0.768788	0.446318	0.818873	-5.68602	AD
cg08799993	CYP4B1	-0.150716	2.67434	-0.767012	0.447362	0.819412	-5.67258	AD
cg21855830	CYP27C1	-0.144761	3.04772	-0.762893	0.449788	0.820693	-5.64684	AD
cg26210302	CYP8B1	0.171099	0.764424	0.761466	0.450631	0.821146	-5.71728	AD
cg23151000	CYP1B1	0.0948909	-5.01827	0.761374	0.450685	0.821153	-5.71123	AD
cg12010995	CYP7A1	-0.142719	0.878041	-0.760906	0.450962	0.821295	-5.73496	AD
cg05062676	CYP1B1	-0.168756	-1.45504	-0.75994	0.451533	0.82162	-5.71327	AD
cg12720083	CYP2D6	0.208551	3.61062	0.758662	0.452289	0.822011	-5.71542	AD
cg17015994	CYP11B1	0.128127	1.37955	0.755728	0.454028	0.822848	-5.66301	AD
cg03239580	CYP21A2	0.204866	-1.96238	0.755469	0.454181	0.822935	-5.73108	AD
cg01942530	CYP11B1	-0.11582	0.114073	-0.754849	0.454549	0.82311	-5.68157	AD
cg26169700	CYP2D7P1	0.240383	3.05102	0.745887	0.459888	0.825714	-5.70571	AD
cg10862468	CYP2E1	0.30122	-1.8623	0.745872	0.459896	0.825714	-5.69996	AD
cg00051662	CYP2C19	-0.0967546	1.35833	-0.745755	0.459966	0.825751	-5.72604	AD
cg08286738	CYP26B1	0.143001	-2.1936	0.745571	0.460077	0.825808	-5.74154	AD
cg23549225	CYP1B1	-0.102054	-5.08058	-0.744185	0.460905	0.826277	-5.68325	AD
cg16984335	CYP27B1	0.085644	-5.07193	0.743519	0.461304	0.826459	-5.7408	AD
cg18787440	CYP27B1	-0.108244	2.79207	-0.741948	0.462245	0.826949	-5.70809	AD
cg18422172	CYP51A1	0.11709	-4.85336	0.741891	0.46228	0.826951	-5.74484	AD
cg27393487	CYP4F22	-0.102062	3.29418	-0.739195	0.463898	0.827598	-5.74311	AD
cg04501839	CYP2C18	-0.128042	-0.615742	-0.735416	0.466171	0.828705	-5.7519	AD
cg19359072	CYP19A1	0.105949	1.35021	0.734952	0.46645	0.828782	-5.6549	AD
cg01666163	CYP19A1	-0.102816	3.7037	-0.73481	0.466536	0.828825	-5.65825	AD
cg26501689	CYP4A22	0.089735	0.673875	0.732603	0.467867	0.829407	-5.75434	AD
cg14022610	CYP3A7	0.131974	1.61861	0.730668	0.469036	0.83001	-5.73698	AD
cg14022610	CYP3A7-CYP3A51P	0.131974	1.61861	0.730668	0.469036	0.83001	-5.73698	AD
cg17681313	CYP20A1	0.298438	-4.92511	0.729826	0.469545	0.830274	-5.76439	AD
cg07512206	CYP4F8	-0.153421	1.33796	-0.728143	0.470564	0.830756	-5.71521	AD
cg00188503	CYP4V2	-0.185549	-2.82725	-0.727636	0.470871	0.830878	-5.65122	AD
cg06459378	CYP3A7	-0.108162	2.35585	-0.726057	0.471828	0.83133	-5.74413	AD
cg03322234	CYP2W1	-0.158841	2.93737	-0.724318	0.472884	0.831843	-5.74727	AD
cg18630275	CYP11A1	-0.13208	1.26143	-0.722631	0.473909	0.832326	-5.67048	AD
cg21114383	CYP4F12	0.252736	1.90149	0.721739	0.474452	0.832593	-5.74106	AD
cg24720192	CYP1B1	-0.0755246	-5.26402	-0.719673	0.47571	0.833239	-5.70597	AD
cg24776413	CYP1A1	-0.152656	-4.27818	-0.719425	0.475861	0.833347	-5.73421	AD
cg13158571	CYP4X1	-0.206526	-3.53755	-0.718728	0.476286	0.833558	-5.7591	AD
cg00321709	CYP2E1	0.240213	-1.97223	0.718278	0.476561	0.833669	-5.76479	AD
cg05417377	CYP2E1	-0.131172	1.50844	-0.717607	0.47697	0.833827	-5.74544	AD
cg25235648	CYP1A2	0.111285	0.638127	0.71566	0.478159	0.834372	-5.76185	AD
cg25336746	CYP2J2	-0.232601	-2.53983	-0.711543	0.480679	0.835613	-5.73545	AD
cg10318148	CYP2W1	0.142575	0.984887	0.707207	0.483341	0.836886	-5.76112	AD
cg23362380	CYP24A1	-0.0948333	1.59244	-0.706909	0.483524	0.836986	-5.76304	AD
cg23414387	CYP4B1	0.11674	2.93766	0.70653	0.483757	0.837057	-5.70386	AD
cg07442166	CYP4X1	-0.116848	0.784333	-0.706269	0.483919	0.837099	-5.76567	AD
cg13463109	CYP2D6	-0.153332	2.96957	-0.705131	0.484619	0.837413	-5.77326	AD
cg27051335	CYP1A1	-0.0657447	-6.74314	-0.703267	0.485767	0.837965	-5.77226	AD
cg10309005	CYP4V2	0.152786	0.096566	0.700627	0.487397	0.838691	-5.75351	AD
cg03544918	CYP2R1	0.140862	-5.18356	0.69763	0.48925	0.839548	-5.78354	AD
cg00304673	CYP4V2	0.0653708	-7.19012	0.696917	0.489692	0.839693	-5.70733	AD
cg06996165	CYP19A1	0.12518	-5.23861	0.69691	0.489696	0.839694	-5.73444	AD
cg06579354	CYP2F1	-0.145774	0.775098	-0.695928	0.490305	0.839932	-5.76484	AD
cg01117627	CYP46A1	0.0556957	-4.05279	0.692091	0.492686	0.841056	-5.75856	AD
cg05000981	CYP51A1-AS1	0.218002	-1.65727	0.690127	0.493908	0.841672	-5.77298	AD
cg00571805	CYP4F22	0.120595	3.06962	0.687823	0.495343	0.842344	-5.73095	AD
cg01659133	CYP2F1	-0.1089	3.14757	-0.686998	0.495858	0.842565	-5.78664	AD
cg16796381	CYP20A1	-0.167793	1.13306	-0.684268	0.497562	0.843351	-5.7006	AD
cg10883901	CYP26B1	-0.0892802	-2.17118	-0.683235	0.498208	0.843612	-5.763	AD
cg07163401	CYP26B1	0.109074	-5.30516	0.681276	0.499434	0.844153	-5.73237	AD
cg08287220	CYP3A7	-0.109887	3.21932	-0.678187	0.50137	0.845054	-5.75503	AD
cg01359532	CYP1A2	0.114811	0.842614	0.666118	0.508976	0.848672	-5.77959	AD
cg27168410	CYP2F1	0.163246	1.65706	0.665915	0.509104	0.848738	-5.77454	AD
cg05944462	CYP11A1	-0.0931048	0.490965	-0.660011	0.512848	0.850577	-5.78674	AD
cg20303886	CYP4F3	-0.148418	3.14547	-0.658808	0.513613	0.850867	-5.8097	AD
cg04039479	CYP2B6	-0.0993407	1.01963	-0.655779	0.51554	0.851691	-5.80583	AD
cg02466572	CYP26C1	-0.205347	-2.55497	-0.655669	0.515611	0.851718	-5.80374	AD
cg06861880	CYP1B1	0.126775	-4.84327	0.652548	0.517602	0.852605	-5.75373	AD
cg13465381	CYP4B1	-0.143315	1.91676	-0.651776	0.518095	0.85287	-5.75601	AD
cg13364756	CYP3A43	0.0750751	2.54678	0.649193	0.519746	0.853722	-5.79991	AD
cg03009196	CYP2J2	-0.165925	-5.0337	-0.646328	0.521581	0.854609	-5.81759	AD
cg11838380	CYP20A1	-0.093148	-4.65208	-0.644193	0.522951	0.85523	-5.81186	AD
cg09207718	CYP1A2	0.15629	3.04948	0.64147	0.5247	0.855998	-5.81146	AD
cg25662807	CYP26B1	0.157071	-2.39264	0.634718	0.529053	0.857732	-5.77131	AD
cg19111801	CYP19A1	0.0836034	1.90808	0.634629	0.52911	0.857764	-5.81373	AD
cg18844120	CYP2R1	0.0806364	2.85962	0.629434	0.532472	0.859107	-5.77299	AD
cg05120028	CYP24A1	0.139766	-4.66315	0.628729	0.532929	0.859287	-5.81646	AD
cg12850546	CYP2D7P1	0.0944284	5.73271	0.625553	0.534991	0.860187	-5.80234	AD
cg07430760	CYP2J2	0.194264	-4.89301	0.625225	0.535204	0.860295	-5.82251	AD
cg12946856	CYP4Z2P	0.104685	1.19347	0.623958	0.536028	0.860638	-5.82835	AD
cg18812944	CYP4F11	-0.135229	-0.645222	-0.622522	0.536962	0.861098	-5.79539	AD
cg18984983	CYP2E1	-0.237059	-3.13698	-0.617934	0.539953	0.862418	-5.83134	AD
cg07641578	CYP2D7P1	0.169822	3.41476	0.612091	0.543775	0.863906	-5.77203	AD
cg23680900	CYP1A1	0.160602	-3.67498	0.611861	0.543926	0.863962	-5.83318	AD
cg09914773	CYP3A4	0.0730283	3.40521	0.611266	0.544316	0.86414	-5.72796	AD
cg08852641	CYP2B6	0.189051	0.262358	0.610386	0.544893	0.864398	-5.83175	AD
cg04968473	CYP1A2	-0.122679	1.54258	-0.609809	0.545272	0.864529	-5.83359	AD
cg05312704	CYP2S1	-0.121699	2.59577	-0.609769	0.545298	0.864543	-5.7557	AD
cg09493406	CYP51A1	-0.107613	4.60421	-0.609251	0.545638	0.864681	-5.82117	AD
cg12100607	CYP51A1	-0.0812594	0.746346	-0.606179	0.547657	0.865592	-5.804	AD
cg09778949	CYP3A43	0.0889018	1.32861	0.605333	0.548213	0.865794	-5.78268	AD
cg07330330	CYP1A2	-0.108454	2.34521	-0.603964	0.549114	0.866133	-5.80696	AD
cg10986462	CYP2E1	0.102939	2.59705	0.601214	0.550927	0.866901	-5.81417	AD
cg02814457	CYP2J2	-0.120078	-5.14177	-0.601133	0.55098	0.866928	-5.79775	AD
cg05372113	CYP2A13	0.115728	-3.94227	0.600981	0.55108	0.866981	-5.78115	AD
cg23332328	CYP2W1	-0.16328	0.593291	-0.600572	0.55135	0.867053	-5.83941	AD
cg00216504	CYP51A1	0.109774	-3.10657	0.600314	0.551521	0.867104	-5.78753	AD
cg15392489	CYP26B1	0.127405	-2.64257	0.596955	0.55374	0.867967	-5.78532	AD
cg01243068	CYP3A5	0.126449	2.68393	0.595681	0.554583	0.868278	-5.84158	AD
cg26802968	CYP2J2	-0.0499635	0.316931	-0.593609	0.555955	0.868857	-5.81699	AD
cg17760678	CYP2J2	0.138761	-5.02167	0.593157	0.556255	0.868966	-5.76988	AD
cg02196734	CYP1A1	0.106092	-3.39959	0.592949	0.556393	0.869024	-5.82497	AD
cg24033278	CYP2B6	0.0758304	3.90319	0.590371	0.558104	0.869826	-5.81737	AD
cg04946274	CYP27C1	0.136963	3.13984	0.583455	0.562705	0.871784	-5.77921	AD
cg00004322	CYP19A1	0.0773766	0.951543	0.582176	0.563558	0.872163	-5.8283	AD
cg05454635	CYP11A1	-0.113418	1.91182	-0.581672	0.563895	0.872291	-5.83213	AD
cg20360937	CYP4X1	0.0693785	2.02473	0.580982	0.564356	0.872451	-5.82092	AD
cg10970701	CYP11A1	0.110934	3.45764	0.580213	0.564869	0.872612	-5.83662	AD
cg06883848	CYP27B1	-0.105453	-4.64943	-0.579522	0.565331	0.872763	-5.80184	AD
cg17498424	CYP2D6	0.10274	2.4955	0.576746	0.567188	0.873529	-5.81775	AD
cg08022717	CYP27C1	0.0960108	0.763321	0.576658	0.567247	0.873564	-5.84761	AD
cg01842807	CYP2W1	-0.27387	4.82867	-0.57165	0.570604	0.874855	-5.83938	AD
cg08164447	CYP4F3	-0.129556	1.98275	-0.570835	0.571151	0.875011	-5.83072	AD
cg22262361	CYP7B1	0.0857022	2.03716	0.569384	0.572127	0.875393	-5.82903	AD
cg08911208	CYP2W1	0.150194	1.55925	0.569321	0.572169	0.875405	-5.86143	AD
cg04988370	CYP2U1	-0.072719	3.61639	-0.56897	0.572405	0.875499	-5.83648	AD
cg07449091	CYP46A1	0.0906148	-1.79717	0.568621	0.57264	0.875611	-5.85242	AD
cg27547967	CYP4Z2P	-0.100157	0.574527	-0.567909	0.573119	0.875801	-5.86233	AD
cg06633543	CYP46A1	0.127005	1.3634	0.56561	0.574666	0.876346	-5.8335	AD
cg02169883	CYP51A1-AS1	-0.226036	-4.53076	-0.565569	0.574694	0.876355	-5.84403	AD
cg22675396	CYP4X1	-0.0746379	2.78776	-0.565316	0.574865	0.876411	-5.81819	AD
cg12060132	CYP4A11	0.12607	1.38949	0.564766	0.575235	0.876584	-5.82443	AD
cg12651712	CYP4A11	-0.116153	2.44603	-0.557387	0.58022	0.878425	-5.81352	AD
cg26100130	CYP46A1	0.0736239	-5.70596	0.556554	0.580784	0.878657	-5.85167	AD
cg18591496	CYP2A13	0.121364	-3.6059	0.556193	0.581029	0.878766	-5.84346	AD
cg08701393	CYP4F12	0.261711	1.61958	0.552632	0.583443	0.879706	-5.85795	AD
cg12253859	CYP2C9	0.0685293	2.18813	0.548415	0.586309	0.880814	-5.8423	AD
cg24530264	CYP2E1	0.1704	-4.39117	0.546798	0.587409	0.881205	-5.8429	AD
cg06857304	CYP26C1	-0.120093	-2.16243	-0.542596	0.590274	0.882408	-5.81368	AD
cg05227078	CYP26B1	0.0742077	-3.90734	0.539091	0.592668	0.88331	-5.85303	AD
cg24305039	CYP46A1	0.072493	-4.30099	0.536821	0.594222	0.883978	-5.82129	AD
cg16689634	CYP4X1	0.0838123	-3.79118	0.534169	0.596039	0.884703	-5.86822	AD
cg12324645	CYP24A1	0.0868618	0.858951	0.532369	0.597274	0.885171	-5.86627	AD
cg20321331	CYP2R1	-0.0701935	-5.45464	-0.531336	0.597983	0.885464	-5.86247	AD
cg18413900	CYP27B1	-0.0884475	2.00911	-0.529116	0.599509	0.886082	-5.84537	AD
cg16338317	CYP2B7P	0.115571	1.30183	0.523906	0.603096	0.88752	-5.82176	AD
cg14404466	CYP46A1	0.190651	-2.64545	0.520504	0.605444	0.888403	-5.78131	AD
cg27061049	CYP2J2	-0.0575891	-2.04214	-0.518701	0.60669	0.888775	-5.82194	AD
cg14539900	CYP26A1	0.117676	-4.76723	0.518288	0.606976	0.888866	-5.84099	AD
cg23326197	CYP3A4	0.0967395	1.76304	0.517354	0.607621	0.889144	-5.8645	AD
cg11828446	CYP4X1	0.141471	-3.87421	0.517282	0.607671	0.889158	-5.82147	AD
cg23719916	CYP19A1	0.0800865	1.57127	0.516625	0.608126	0.889272	-5.88474	AD
cg09725032	CYP19A1	0.0900984	0.961033	0.514584	0.609539	0.889856	-5.85148	AD
cg13975894	CYP4X1	-0.0661635	1.43367	-0.509697	0.61293	0.891221	-5.86668	AD
cg04418492	CYP7B1	0.190583	-5.46838	0.509562	0.613024	0.891261	-5.84791	AD
cg04358264	CYP3A4	-0.0653103	1.10554	-0.506449	0.615188	0.892011	-5.87448	AD
cg13895461	CYP4V2	-0.0524867	-5.92051	-0.50378	0.617047	0.892741	-5.84073	AD
cg12735750	CYP27B1	0.0988821	2.88769	0.501052	0.618949	0.893424	-5.87022	AD
cg04692870	CYP2D6	0.174313	0.887699	0.498688	0.620599	0.894052	-5.88667	AD
cg13163765	CYP39A1	-0.107871	-4.29757	-0.496847	0.621886	0.894548	-5.87477	AD
cg15928534	CYP46A1	-0.066689	-5.83801	-0.496689	0.621996	0.894573	-5.88479	AD
cg07381788	CYP2E1	0.0883258	2.82973	0.495675	0.622706	0.894833	-5.86936	AD
cg04738224	CYP4F22	0.0778393	-0.640838	0.494793	0.623323	0.895071	-5.8744	AD
cg19513890	CYP2D7P1	-0.0991123	1.26812	-0.492383	0.625011	0.895673	-5.86239	AD
cg09417522	CYP2G1P	-0.0892857	1.98051	-0.490087	0.626621	0.896226	-5.86986	AD
cg15713912	CYP27A1	0.0749497	-1.40492	0.487132	0.628696	0.896928	-5.89506	AD
cg17852385	CYP1A1	-0.137488	-1.20876	-0.484923	0.630249	0.897528	-5.84343	AD
cg23301257	CYP2U1	0.0648422	-4.91226	0.482823	0.631727	0.898038	-5.8577	AD
cg19430423	CYP2S1	-0.117337	-0.35155	-0.482723	0.631798	0.898059	-5.78667	AD
cg10387890	CYP4X1	-0.0914589	-3.79888	-0.481137	0.632915	0.898463	-5.87001	AD
cg21034416	CYP7B1	-0.0954767	0.515965	-0.479966	0.63374	0.898812	-5.82641	AD
cg24511170	CYP4F8	0.106148	2.10272	0.479864	0.633813	0.898834	-5.86115	AD
cg20745775	CYP19A1	0.100376	3.00338	0.476499	0.636187	0.899732	-5.89664	AD
cg25075866	CYP2U1	-0.059787	1.59374	-0.470097	0.640716	0.90153	-5.85193	AD
cg20195005	CYP2D6	0.0877427	0.506953	0.468973	0.641513	0.901776	-5.89954	AD
cg19989151	CYP27C1	-0.148291	2.97197	-0.465698	0.643836	0.90262	-5.89138	AD
cg04471890	CYP17A1	0.119128	2.99978	0.458924	0.648653	0.904469	-5.84711	AD
cg23771530	CYP4F2	-0.0725188	3.33862	-0.45886	0.648699	0.904477	-5.90448	AD
cg08647641	CYP51A1	-0.0846999	-6.76476	-0.457569	0.649619	0.904755	-5.87992	AD
cg07258300	CYP27C1	-0.109589	0.951684	-0.456329	0.650503	0.905081	-5.91688	AD
cg19599251	CYP26B1	-0.047965	6.30977	-0.45578	0.650895	0.905252	-5.83211	AD
cg21117476	CYP2S1	0.110986	-5.26588	0.455231	0.651286	0.905395	-5.8398	AD
cg02633955	CYP46A1	0.0765038	1.5938	0.455016	0.65144	0.905438	-5.85589	AD
cg16643152	CYP2S1	0.0919275	-4.32245	0.454521	0.651793	0.905577	-5.86201	AD
cg01247837	CYP2B6	-0.104526	1.62183	-0.452397	0.65331	0.906105	-5.90799	AD
cg01959421	CYP26B1	0.0574268	3.21323	0.44822	0.656297	0.90717	-5.90052	AD
cg12641629	CYP19A1	0.0687281	4.13344	0.443178	0.65991	0.908397	-5.90974	AD
cg04653029	CYP2A6	0.0876173	2.7583	0.441361	0.661214	0.908816	-5.87277	AD
cg13570656	CYP1A1	0.126398	-1.63778	0.440324	0.661959	0.909108	-5.8494	AD
cg20031717	CYP2C19	0.0741867	1.07039	0.43811	0.66355	0.909674	-5.92182	AD
cg18942464	CYP20A1	-0.0988784	3.05407	-0.437159	0.664234	0.909922	-5.92446	AD
cg10840135	CYP2D6	-0.0743851	1.56781	-0.428509	0.670469	0.911986	-5.85487	AD
cg09208540	CYP2E1	-0.0729475	2.14345	-0.428481	0.670489	0.911989	-5.92582	AD
cg24803063	CYP4F11	-0.0661137	2.40421	-0.427835	0.670956	0.912126	-5.92475	AD
cg07016288	CYP2D6	0.112604	3.10613	0.42749	0.671205	0.91221	-5.89823	AD
cg05304815	CYP7B1	0.0681505	-1.66743	0.426084	0.672221	0.912583	-5.83907	AD
cg12110262	CYP26C1	0.0580473	-1.01577	0.425109	0.672926	0.912813	-5.92804	AD
cg13557545	CYP4F22	0.0755734	2.8742	0.424494	0.673371	0.912989	-5.92304	AD
cg06122697	CYP26B1	0.0920454	2.4378	0.424281	0.673525	0.913018	-5.86634	AD
cg08178764	CYP4F2	0.102815	2.33428	0.424061	0.673684	0.913058	-5.9288	AD
cg05315112	CYP4F3	-0.055769	1.8338	-0.423397	0.674165	0.913239	-5.92214	AD
cg24745207	CYP1B1-AS1	-0.0504366	2.21811	-0.422931	0.674502	0.913314	-5.83753	AD
cg14953826	CYP1B1-AS1	-0.0920058	2.54814	-0.422443	0.674855	0.913439	-5.87822	AD
cg04586286	CYP26B1	-0.0937643	3.8438	-0.421897	0.675251	0.913617	-5.90589	AD
cg18561265	CYP1B1-AS1	0.0723932	0.120843	0.421688	0.675402	0.913656	-5.9254	AD
cg02089480	CYP2J2	-0.0951353	3.53642	-0.420708	0.676112	0.913931	-5.87378	AD
cg15943304	CYP4B1	0.0765848	2.44443	0.420642	0.67616	0.91395	-5.90802	AD
cg16170087	CYP1B1-AS1	-0.0665168	0.146731	-0.42014	0.676524	0.914047	-5.88445	AD
cg14389499	CYP11B2	-0.0708591	-0.315039	-0.418948	0.677388	0.914299	-5.90386	AD
cg06961025	CYP4Z2P	-0.0512627	2.15359	-0.41405	0.680944	0.915507	-5.90193	AD
cg17774679	CYP27A1	0.166985	1.61043	0.413444	0.681384	0.915655	-5.92429	AD
cg22856324	CYP26B1	0.167644	-4.79185	0.41035	0.683634	0.916459	-5.89986	AD
cg14770351	CYP3A4	0.0649038	0.923659	0.408622	0.684892	0.916895	-5.93411	AD
cg17480204	CYP2U1	0.0731676	-4.86714	0.408179	0.685215	0.917003	-5.89235	AD
cg00353139	CYP1A1	0.0698507	-4.06172	0.405391	0.687246	0.917697	-5.91467	AD
cg25424194	CYP2A7	-0.09571	0.832374	-0.403174	0.688864	0.918228	-5.91839	AD
cg14447606	CYP26B1	0.0968818	-4.68684	0.402406	0.689425	0.91842	-5.93713	AD
cg13845570	CYP19A1	0.108093	1.90044	0.402342	0.689472	0.91844	-5.87944	AD
cg27467060	CYP19A1	0.0571875	2.45495	0.400272	0.690983	0.9189	-5.88772	AD
cg18368599	CYP27C1	0.0630359	0.313859	0.396557	0.693701	0.919806	-5.91026	AD
cg12759420	CYP2C8	0.0488314	2.25437	0.395763	0.694282	0.91997	-5.8716	AD
cg00615746	CYP11A1	-0.0956154	2.95641	-0.394882	0.694927	0.920178	-5.90251	AD
cg06342062	CYP1A1	0.0863356	1.29617	0.391293	0.697558	0.920953	-5.93677	AD
cg01355198	CYP2E1	0.100389	3.58828	0.389614	0.69879	0.921339	-5.91219	AD
cg26424993	CYP1A1	0.0510823	3.49604	0.389193	0.699098	0.921433	-5.93159	AD
cg01465364	CYP2E1	0.0904954	2.6649	0.389149	0.699131	0.921445	-5.91062	AD
cg15257783	CYP3A5	-0.0666323	2.38038	-0.388958	0.699271	0.9215	-5.92097	AD
cg15680717	CYP3A43	0.049529	0.230173	0.388446	0.699647	0.921616	-5.9198	AD
cg24110768	CYP27B1	-0.0739627	-3.12012	-0.388323	0.699737	0.921646	-5.87202	AD
cg09535567	CYP4F22	0.0491199	2.95572	0.388209	0.699821	0.921682	-5.88715	AD
cg22287624	CYP7B1	0.0841392	-4.60161	0.388057	0.699933	0.921715	-5.9053	AD
cg10816489	CYP7B1	0.0746318	-3.92353	0.387059	0.700666	0.921955	-5.93282	AD
cg13132577	CYP2J2	-0.0599761	-4.13688	-0.384483	0.702559	0.922584	-5.93976	AD
cg07057636	CYP1B1	-0.0659244	-4.53507	-0.383947	0.702954	0.922701	-5.86274	AD
cg09611756	CYP1A1	-0.0844715	-1.72496	-0.383034	0.703625	0.922918	-5.93829	AD
cg16762802	CYP4F22	-0.0664177	-0.811758	-0.381521	0.704739	0.923274	-5.90734	AD
cg01578764	CYP2W1	0.129331	2.41529	0.378984	0.706608	0.923867	-5.94545	AD
cg11421459	CYP51A1	-0.0650567	-5.25259	-0.378614	0.70688	0.923941	-5.90449	AD
cg18916208	CYP19A1	-0.0569383	2.95314	-0.377246	0.70789	0.924321	-5.8749	AD
cg14678666	CYP39A1	-0.0643077	1.45298	-0.376118	0.708721	0.924586	-5.93337	AD
cg04940582	CYP26B1	-0.0586389	0.307859	-0.372877	0.711114	0.92545	-5.90053	AD
cg14579602	CYP2G1P	0.0466839	1.97305	0.372071	0.71171	0.925658	-5.88067	AD
cg16364095	CYP26B1	0.0496141	-1.59023	0.365497	0.716574	0.927193	-5.897	AD
cg22979783	CYP26B1	0.102362	-5.51724	0.365055	0.716901	0.927296	-5.91192	AD
cg17954243	CYP2W1	-0.0896741	2.20093	-0.364905	0.717012	0.927338	-5.95142	AD
cg14313646	CYP19A1	-0.0535652	2.62238	-0.363383	0.718141	0.927689	-5.94467	AD
cg20254225	CYP1B1	0.141359	-3.89839	0.361412	0.719602	0.928097	-5.91121	AD
cg27029606	CYP27C1	0.0617186	3.02724	0.361357	0.719643	0.928097	-5.9065	AD
cg24155084	CYP11B2	-0.0692252	0.857018	-0.360802	0.720055	0.92822	-5.94797	AD
cg16377880	CYP4F3	-0.0788727	1.84628	-0.357114	0.722793	0.929153	-5.93843	AD
cg27053785	CYP2W1	-0.0394563	6.17932	-0.356588	0.723184	0.929266	-5.88192	AD
cg18256630	CYP1A2	0.0488065	0.421752	0.355506	0.723989	0.929551	-5.93093	AD
cg06886493	CYP2J2	-0.056305	3.25761	-0.353758	0.725289	0.930002	-5.8923	AD
cg11834681	CYP2A13	0.0682903	3.1744	0.350641	0.727609	0.930653	-5.9589	AD
cg17848615	CYP19A1	0.0466537	3.01896	0.350473	0.727735	0.93069	-5.85141	AD
cg03449379	CYP11A1	-0.0677033	1.07048	-0.344173	0.732433	0.932149	-5.94053	AD
cg09412503	CYP4F22	-0.0641069	3.4682	-0.343648	0.732824	0.932238	-5.94504	AD
cg12101586	CYP1A1	-0.115273	-0.296259	-0.343261	0.733113	0.932369	-5.92898	AD
cg07715041	CYP3A7	-0.0418774	1.42924	-0.342117	0.733968	0.932568	-5.90036	AD
cg17222579	CYP2F1	-0.0566804	3.56206	-0.341969	0.734079	0.932597	-5.93631	AD
cg24722099	CYP27B1	0.118238	-1.86628	0.340948	0.734841	0.932847	-5.94399	AD
cg19037922	CYP2U1	-0.0407177	-5.51128	-0.340346	0.735292	0.932988	-5.9026	AD
cg24775120	CYP2U1	-0.0520115	0.215802	-0.338328	0.7368	0.933428	-5.942	AD
cg16439198	CYP1B1	0.0657211	-4.01263	0.336775	0.737963	0.933772	-5.9613	AD
cg12770336	CYP4V2	-0.043693	1.94476	-0.333559	0.740371	0.9345	-5.93471	AD
cg03346908	CYP4F22	0.0835398	3.79834	0.333384	0.740502	0.934538	-5.8911	AD
cg13684156	CYP3A5	-0.0423312	-0.461794	-0.333128	0.740694	0.934605	-5.92804	AD
cg09799983	CYP1B1	0.0834916	-4.9949	0.331891	0.741621	0.93483	-5.87086	AD
cg13549428	CYP1B1-AS1	-0.0514761	3.14006	-0.331635	0.741813	0.934897	-5.93729	AD
cg05241163	CYP2R1	0.055322	3.84521	0.331544	0.741882	0.934914	-5.87729	AD
cg06852652	CYP2C18	0.0371984	2.40085	0.327262	0.745094	0.935924	-5.90057	AD
cg12868494	CYP46A1	-0.131565	3.75345	-0.326993	0.745296	0.935979	-5.9328	AD
cg15329467	CYP19A1	0.043634	2.87186	0.326719	0.745502	0.936028	-5.92689	AD
cg13233725	CYP24A1	-0.080222	1.42796	-0.325531	0.746395	0.936352	-5.95792	AD
cg00255821	CYP4X1	0.0649087	-6.05073	0.324888	0.746878	0.936498	-5.90297	AD
cg14704714	CYP4F8	0.0439829	-3.74234	0.322775	0.748466	0.936996	-5.85905	AD
cg12118187	CYP19A1	-0.0661509	2.57982	-0.320674	0.750047	0.937417	-5.9093	AD
cg11540204	CYP2J2	0.0469334	0.613022	0.32009	0.750486	0.93755	-5.89333	AD
cg09550024	CYP2C9	-0.0514229	2.41443	-0.318651	0.751569	0.937882	-5.94229	AD
cg10574372	CYP24A1	-0.040052	3.2809	-0.317452	0.752472	0.938207	-5.91183	AD
cg05210898	CYP11B2	0.0530492	1.31402	0.316603	0.753112	0.938371	-5.95659	AD
cg06240412	CYP24A1	0.040089	2.27001	0.31505	0.754283	0.938698	-5.9697	AD
cg02879655	CYP7B1	0.053176	-0.604382	0.313603	0.755374	0.93904	-5.92223	AD
cg11969330	CYP4V2	-0.0498659	-0.308374	-0.312951	0.755865	0.939208	-5.91385	AD
cg20322977	CYP26C1	-0.0631017	-1.61516	-0.310354	0.757826	0.939768	-5.96857	AD
cg16167274	CYP7B1	0.0394437	0.789525	0.309232	0.758673	0.939954	-5.95752	AD
cg01665559	CYP27C1	-0.0906226	3.2469	-0.308088	0.759537	0.940231	-5.93973	AD
cg24990525	CYP4X1	-0.0465027	2.23564	-0.308077	0.759546	0.940236	-5.94633	AD
cg00429402	CYP26A1	0.0727533	-6.13988	0.307299	0.760134	0.94042	-5.95498	AD
cg10572035	CYP4F29P	-0.0501807	1.75979	-0.306383	0.760826	0.940633	-5.9262	AD
cg23202385	CYP2C9	0.0415133	-2.76355	0.305445	0.761535	0.940848	-5.96129	AD
cg02394395	CYP26C1	-0.0506955	2.88341	-0.30396	0.762658	0.941141	-5.96209	AD
cg14116584	CYP4F22	0.0696796	3.12933	0.301585	0.764455	0.941724	-5.97043	AD
cg04017324	CYP2A13	-0.11174	1.80755	-0.298689	0.76665	0.942381	-5.92372	AD
cg10322876	CYP2B6	-0.0504732	3.06938	-0.297919	0.767233	0.942568	-5.94614	AD
cg23008047	CYP2S1	-0.0528474	-4.17702	-0.296894	0.76801	0.942753	-5.93935	AD
cg21882593	CYP4X1	0.0458759	2.83574	0.296504	0.768306	0.942856	-5.91628	AD
cg01773376	CYP4F22	-0.0560585	-3.45562	-0.296105	0.768608	0.94293	-5.97055	AD
cg15260519	CYP4V2	0.0423395	-4.48668	0.294961	0.769476	0.943197	-5.9735	AD
cg02078870	CYP26A1	0.0601085	-5.65315	0.291493	0.772108	0.943905	-5.96218	AD
cg04083508	CYP19A1	0.0367287	1.90021	0.290598	0.772788	0.944086	-5.94682	AD
cg23529010	CYP4A11	-0.0447467	1.98545	-0.290315	0.773003	0.944116	-5.97326	AD
cg23514400	CYP1A2	-0.0744601	2.9378	-0.289188	0.773859	0.944359	-5.96144	AD
cg01454153	CYP2F1	-0.103792	1.70009	-0.288157	0.774643	0.944617	-5.94401	AD
cg14424631	CYP19A1	-0.0836652	-0.964231	-0.286347	0.776019	0.945011	-5.94896	AD
cg13950903	CYP46A1	-0.0374396	-4.135	-0.285306	0.776811	0.945251	-5.97213	AD
cg11980188	CYP2R1	-0.0623329	-4.60697	-0.282323	0.779082	0.94592	-5.95137	AD
cg16702666	CYP7B1	-0.0336795	1.68527	-0.276395	0.783599	0.947246	-5.95429	AD
cg02824980	CYP4F12	-0.0425089	-0.95098	-0.274701	0.784892	0.947655	-5.93624	AD
cg03020500	CYP1B1-AS1	0.0321177	2.34668	0.273573	0.785753	0.947932	-5.91936	AD
cg17677814	CYP39A1	0.0357096	-6.17366	0.271378	0.787429	0.948426	-5.97511	AD
cg22044002	CYP26C1	-0.112344	-2.46376	-0.271347	0.787453	0.94843	-5.95767	AD
cg08561071	CYP2F1	0.0533208	-1.66331	0.270834	0.787845	0.948527	-5.94483	AD
cg07225966	CYP26C1	0.0703607	-0.949435	0.269311	0.789009	0.948813	-5.92328	AD
cg02916102	CYP11A1	-0.0291204	-5.66336	-0.268999	0.789246	0.948861	-5.96917	AD
cg00720244	CYP2E1	0.0563292	3.36563	0.267923	0.79007	0.94909	-5.96887	AD
cg07266299	CYP4V2	0.0447246	-4.36461	0.262226	0.794428	0.950319	-5.97816	AD
cg00287413	CYP24A1	-0.0486698	2.34114	-0.260382	0.79584	0.950741	-5.97854	AD
cg19029016	CYP1B1-AS1	-0.0387182	-3.14177	-0.258861	0.797006	0.950962	-5.95981	AD
cg23440155	CYP4B1	-0.0460314	1.89386	-0.258852	0.797013	0.950962	-5.95821	AD
cg00392007	CYP2D7	0.0683961	3.44535	0.258377	0.797377	0.951073	-5.93701	AD
cg15837511	CYP46A1	0.066197	-4.55187	0.257691	0.797903	0.951229	-5.95713	AD
cg17790333	CYP11A1	0.0441389	2.89628	0.257662	0.797926	0.951229	-5.96713	AD
cg01385795	CYP2R1	-0.0353765	-5.08375	-0.257615	0.797961	0.951237	-5.9478	AD
cg16083149	CYP2G1P	-0.0505074	1.20133	-0.253446	0.801159	0.952113	-5.97362	AD
cg02156704	CYP11B2	-0.0626602	2.63543	-0.251762	0.802452	0.952468	-5.93554	AD
cg09456297	CYP1B1	-0.0194488	-5.67323	-0.251514	0.802643	0.952533	-5.941	AD
cg07204602	CYP26C1	-0.0521397	3.88959	-0.248976	0.804592	0.953055	-5.96675	AD
cg15123925	CYP4F12	0.0461155	2.57798	0.247278	0.805897	0.953405	-5.96806	AD
cg01231180	CYP4F2	0.0601819	2.00644	0.246696	0.806344	0.953505	-5.9863	AD
cg25220748	CYP24A1	-0.0392289	-2.26869	-0.246354	0.806608	0.953586	-5.97026	AD
cg12802310	CYP1B1	0.0791658	-2.8845	0.245579	0.807204	0.953796	-5.96561	AD
cg03307911	CYP24A1	0.0412433	-3.59874	0.2419	0.810034	0.954601	-5.94929	AD
cg11324259	CYP11B2	-0.0438643	2.00612	-0.24107	0.810674	0.95472	-5.96615	AD
cg23442198	CYP4V2	-0.0619397	3.07784	-0.239087	0.8122	0.955099	-5.97435	AD
cg00999152	CYP26B1	0.0445459	2.65181	0.223911	0.823912	0.95832	-5.94262	AD
cg13315147	CYP2E1	0.103059	-2.61383	0.220087	0.826869	0.958985	-5.99456	AD
cg25813714	CYP4F12	0.0311805	4.22633	0.217812	0.828629	0.959402	-5.91149	AD
cg24140586	CYP2C9	0.0284906	1.74181	0.215682	0.830279	0.959912	-5.92684	AD
cg21715189	CYP1B1	0.0455454	0.917693	0.215059	0.830761	0.960056	-5.88232	AD
cg07506573	CYP2A13	-0.0289365	1.09418	-0.214193	0.831433	0.960151	-5.90816	AD
cg20408276	CYP1B1	-0.0536246	1.13683	-0.21363	0.831868	0.960232	-5.97015	AD
cg23022457	CYP1A2	-0.0488338	2.48736	-0.20987	0.834783	0.960962	-5.97814	AD
cg07291917	CYP2B6	-0.0442622	2.43549	-0.206785	0.837177	0.961617	-5.971	AD
cg22117172	CYP51A1	0.0614614	-3.05104	0.206078	0.837725	0.961792	-5.98443	AD
cg07110166	CYP19A1	-0.022999	2.00006	-0.205769	0.837965	0.961847	-5.96733	AD
cg16538390	CYP2E1	0.0307266	2.00957	0.204868	0.838665	0.962025	-5.98024	AD
cg14446103	CYP19A1	-0.0293676	2.95859	-0.204068	0.839286	0.962218	-5.91456	AD
cg17995626	CYP1B1-AS1	0.0467766	-1.33208	0.203519	0.839712	0.962345	-5.99784	AD
cg03648789	CYP1B1	-0.0289901	-6.04271	-0.199405	0.842907	0.96313	-5.97868	AD
cg06145435	CYP2W1	-0.0762596	2.24944	-0.199318	0.842975	0.963139	-5.99766	AD
cg23245063	CYP46A1	-0.0262836	-4.23191	-0.193646	0.847386	0.964265	-5.98589	AD
cg07054292	CYP27C1	0.0356665	2.35609	0.193463	0.847528	0.964296	-5.96225	AD
cg04141948	CYP2W1	0.0201813	2.93801	0.192598	0.848202	0.964444	-5.95817	AD
cg04082461	CYP26A1	-0.0457095	-4.15057	-0.191695	0.848904	0.964643	-5.98019	AD
cg13328331	CYP24A1	-0.0404439	0.583881	-0.190847	0.849564	0.964745	-5.99836	AD
cg04884908	CYP26B1	0.051542	-4.11947	0.190715	0.849667	0.96477	-5.99262	AD
cg14550611	CYP2A6	0.0241961	-5.20896	0.18805	0.851742	0.965272	-5.90113	AD
cg09128733	CYP2F1	-0.0379293	-4.40417	-0.187998	0.851783	0.965274	-5.97592	AD
cg09169006	CYP4X1	-0.0202652	2.61796	-0.186786	0.852728	0.965517	-5.88875	AD
cg21509645	CYP2D7	-0.0222353	3.7542	-0.18634	0.853074	0.965611	-5.97791	AD
cg14613832	CYP26A1	0.0320146	-5.90427	0.183264	0.855472	0.966285	-5.94147	AD
cg03580272	CYP4F8	0.0510163	-0.18068	0.18249	0.856075	0.966452	-5.91718	AD
cg08802144	CYP4F3	0.0419965	0.976826	0.177012	0.860349	0.967702	-5.93377	AD
cg03117097	CYP3A7	0.034197	1.98117	0.174681	0.862169	0.968211	-5.98626	AD
cg03117097	CYP3A7-CYP3A51P	0.034197	1.98117	0.174681	0.862169	0.968211	-5.98626	AD
cg12100785	CYP4X1	0.0685042	-0.873631	0.172405	0.863947	0.96866	-5.98124	AD
cg16608318	CYP4F22	0.0414618	0.805258	0.169413	0.866285	0.969377	-5.98913	AD
cg18105767	CYP2S1	0.0228338	-0.902504	0.162394	0.871774	0.970766	-6.00671	AD
cg03490148	CYP2W1	-0.0330615	-2.60143	-0.162055	0.872039	0.970869	-5.89104	AD
cg05377753	CYP4X1	0.0198211	1.65091	0.157622	0.875509	0.971754	-5.99229	AD
cg04348026	CYP19A1	-0.0176693	2.24706	-0.152346	0.879643	0.972685	-5.96989	AD
cg08653918	CYP3A4	-0.0246145	3.29572	-0.152203	0.879755	0.97271	-5.94914	AD
cg23655854	CYP1A1	-0.0346709	2.43871	-0.152138	0.879806	0.972718	-5.96268	AD
cg14286187	CYP39A1	-0.0297396	-1.75563	-0.148716	0.882489	0.973417	-6.00412	AD
cg14553243	CYP27A1	0.0338008	-5.01083	0.148423	0.882719	0.973463	-5.94508	AD
cg04971286	CYP11A1	0.0332338	3.64511	0.148125	0.882952	0.973471	-5.95745	AD
cg09199330	CYP27C1	-0.0353058	2.86804	-0.146161	0.884493	0.973862	-5.98747	AD
cg18364769	CYP46A1	0.0213494	1.4974	0.144452	0.885834	0.97411	-5.98986	AD
cg14761389	CYP39A1	0.021982	2.23584	0.137167	0.891554	0.975452	-5.99387	AD
cg19469447	CYP2E1	-0.0713975	-4.26856	-0.13598	0.892486	0.975656	-6.00815	AD
cg17404532	CYP21A2	-0.0396302	1.29024	-0.134771	0.893436	0.975871	-5.99637	AD
cg15052330	CYP26B1	0.0254524	3.46144	0.134177	0.893903	0.975984	-5.96182	AD
cg18115248	CYP2B6	-0.0324226	3.4713	-0.134177	0.893903	0.975984	-6.00199	AD
cg16175013	CYP4F22	-0.0451698	1.56642	-0.133127	0.894728	0.976206	-5.9752	AD
cg24094625	CYP19A1	-0.0250594	-0.725138	-0.132718	0.89505	0.976281	-5.953	AD
cg02953039	CYP21A2	-0.0394564	2.38903	-0.130812	0.896548	0.976656	-5.99839	AD
cg08143211	CYP27A1	-0.0354734	3.13717	-0.129627	0.89748	0.976853	-5.95864	AD
cg07131210	CYP2W1	-0.0480685	2.53779	-0.128429	0.898422	0.977053	-6.00266	AD
cg09372051	CYP4F22	0.0343835	2.32293	0.126751	0.899742	0.977402	-5.96263	AD
cg18174075	CYP2C18	-0.0165604	1.34084	-0.126728	0.89976	0.977402	-6.01093	AD
cg26815229	CYP2J2	0.0202334	-2.02985	0.126455	0.899975	0.977461	-5.9431	AD
cg03620299	CYP24A1	-0.0178021	1.99679	-0.119258	0.905639	0.978859	-5.99479	AD
cg22257236	CYP24A1	0.0223014	0.967426	0.118664	0.906107	0.97895	-5.99378	AD
cg15805923	CYP7A1	0.0133927	1.02099	0.118286	0.906405	0.979002	-5.94892	AD
cg07750118	CYP2F1	0.0136408	3.49266	0.115848	0.908325	0.979491	-5.92455	AD
cg26859042	CYP2F1	-0.017142	2.14502	-0.113412	0.910244	0.979954	-5.94215	AD
cg05835416	CYP2C18	0.022464	0.713212	0.110786	0.912314	0.98046	-5.90926	AD
cg15496634	CYP1B1-AS1	0.0162163	-1.03532	0.10954	0.913296	0.980701	-6.01007	AD
cg01916429	CYP19A1	-0.0180942	0.563287	-0.108107	0.914426	0.980921	-6.00963	AD
cg03157588	CYP21A2	-0.0250425	2.37412	-0.106027	0.916065	0.981368	-6.00488	AD
cg06457577	CYP11A1	0.0359296	3.3427	0.104533	0.917244	0.98159	-6.00285	AD
cg06210526	CYP2F1	0.0472569	2.63999	0.102212	0.919075	0.981998	-6.00866	AD
cg11988807	CYP2A13	-0.026068	0.0800714	-0.101434	0.919688	0.982167	-5.98098	AD
cg10500909	CYP11B2	-0.0164913	1.35716	-0.0988986	0.921689	0.982584	-5.99784	AD
cg08766627	CYP4F22	-0.0160241	3.28684	-0.0979391	0.922446	0.982738	-5.94922	AD
cg22025233	CYP2W1	0.024989	2.31473	0.0975147	0.922781	0.982838	-5.98458	AD
cg10671478	CYP24A1	0.0556831	-3.98605	0.0969814	0.923202	0.982927	-6.01228	AD
cg20266498	CYP19A1	-0.0184308	2.76514	-0.0968512	0.923305	0.98295	-6.01167	AD
cg01510388	CYP7B1	0.0480056	-1.37826	0.0962747	0.92376	0.983064	-5.97042	AD
cg03308706	CYP51A1	-0.013272	-6.14921	-0.0954605	0.924403	0.983206	-5.97664	AD
cg14503537	CYP1A2	-0.017824	1.65726	-0.0952377	0.924579	0.983231	-6.01345	AD
cg22707705	CYP27A1	-0.0179233	1.4126	-0.0924154	0.926807	0.983766	-6.01579	AD
cg08835790	CYP2U1	0.0133917	0.74556	0.0897692	0.928897	0.984234	-5.91109	AD
cg13608716	CYP4F8	-0.0330308	-0.797272	-0.0886582	0.929775	0.984442	-5.99762	AD
cg09130556	CYP1B1	0.0117709	-5.93945	0.0884239	0.92996	0.984486	-5.97911	AD
cg24426371	CYP2B6	0.0110092	2.94691	0.0857104	0.932104	0.984954	-5.95458	AD
cg04482003	CYP2U1	0.0128948	-5.89762	0.082428	0.934698	0.985607	-5.98218	AD
cg17741958	CYP1B1-AS1	-0.00949504	0.351041	-0.0815886	0.935361	0.985797	-5.99363	AD
cg00455178	CYP2R1	-0.0178867	-5.53657	-0.080607	0.936137	0.985974	-6.00623	AD
cg08535317	CYP4F22	0.0140459	1.39043	0.080412	0.936291	0.986043	-5.9478	AD
cg27003968	CYP2S1	0.0341202	1.23215	0.0792223	0.937232	0.986217	-5.98581	AD
cg05219493	CYP26C1	-0.0273258	1.25368	-0.078838	0.937536	0.986278	-6.01351	AD
cg22303930	CYP20A1	-0.0149876	-5.61181	-0.0777783	0.938374	0.986502	-5.95775	AD
cg25905184	CYP26B1	-0.0128633	-1.51925	-0.0772277	0.938809	0.986603	-6.01133	AD
cg08840230	CYP4F22	0.016858	3.96252	0.0769198	0.939052	0.986688	-5.97865	AD
cg18080906	CYP26A1	0.0106802	-4.81066	0.0751665	0.940439	0.986996	-5.87536	AD
cg07147573	CYP8B1	-0.00789394	3.71053	-0.0729992	0.942153	0.987389	-5.86143	AD
cg20372759	CYP27B1	-0.0111348	3.9126	-0.0729383	0.942201	0.987389	-5.95507	AD
cg11445109	CYP2E1	0.0374281	-4.9562	0.0702884	0.944298	0.987876	-6.01036	AD
cg25297992	CYP26B1	0.0111399	-5.33914	0.0692452	0.945123	0.988113	-5.9473	AD
cg20725493	CYP4F8	0.0148337	-0.895649	0.0683091	0.945864	0.988259	-5.96853	AD
cg22540115	CYP26B1	-0.0121701	-3.9026	-0.068135	0.946001	0.988289	-5.89849	AD
cg13430145	CYP4F24P	0.00738082	3.59553	0.0655663	0.948034	0.988769	-5.90912	AD
cg01584760	CYP1B1	0.00726426	1.87674	0.0612746	0.951431	0.989503	-5.99776	AD
cg19411094	CYP27C1	-0.0145414	3.06258	-0.0611413	0.951537	0.989523	-6.00392	AD
cg09984469	CYP26B1	-0.0101218	-5.63395	-0.0607931	0.951812	0.989589	-6.00379	AD
cg10239449	CYP2F1	-0.0121349	2.4064	-0.0595055	0.952832	0.989806	-6.00412	AD
cg25330361	CYP2E1	0.0121183	-4.07123	0.0594789	0.952853	0.989812	-5.99759	AD
cg14036686	CYP20A1	-0.00659701	-5.44247	-0.0573935	0.954504	0.990183	-5.99082	AD
cg00213123	CYP1A1	0.018314	-3.52339	0.0568478	0.954936	0.990269	-5.92938	AD
cg26584538	CYP4F24P	-0.00830025	-1.42518	-0.0561531	0.955486	0.990412	-5.96003	AD
cg10985347	CYP27C1	0.0125992	2.2092	0.0555185	0.955989	0.990559	-5.99006	AD
cg20379598	CYP4Z1	-0.0114963	1.16203	-0.0548312	0.956533	0.990705	-5.9952	AD
cg08620474	CYP1B1	-0.0119687	-4.19601	-0.0548221	0.95654	0.990705	-6.01148	AD
cg17004290	CYP2U1	-0.0594987	-1.47222	-0.0537707	0.957373	0.990883	-6.01693	AD
cg03343515	CYP2B7P1	0.0105942	2.77271	0.0522555	0.958573	0.991151	-6.00306	AD
cg13035254	CYP1A1	0.0129528	6.34174	0.0520183	0.958761	0.991194	-6.01698	AD
cg26833303	CYP4X1	-0.00719294	1.35056	-0.04955	0.960716	0.991709	-5.98584	AD
cg07317449	CYP27C1	0.00819656	2.70629	0.0493931	0.96084	0.991757	-5.95336	AD
cg17932736	CYP17A1	0.0104268	2.94849	0.0467796	0.96291	0.992294	-5.97664	AD
cg14349956	CYP11A1	0.012331	3.23012	0.0462117	0.96336	0.992384	-5.99648	AD
cg03113015	CYP51A1-AS1	0.0140324	-4.26364	0.0423479	0.966422	0.99297	-5.95984	AD
cg19001086	CYP4F22	0.00996722	2.23847	0.0405676	0.967833	0.993218	-5.99601	AD
cg03334874	CYP19A1	0.0112639	1.98537	0.0403162	0.968032	0.993282	-6.01315	AD
cg21040242	CYP7B1	0.00576033	1.106	0.0400881	0.968213	0.993341	-6.00058	AD
cg03438742	CYP39A1	0.0056575	-4.50997	0.0376538	0.970142	0.993698	-6.00345	AD
cg02012338	CYP4V2	-0.00672508	3.2663	-0.0354922	0.971855	0.994073	-5.96696	AD
cg04743066	CYP4F22	0.00629859	1.09828	0.0348153	0.972392	0.994189	-5.97615	AD
cg12806497	CYP27A1	0.00476672	1.84671	0.0340121	0.973029	0.994285	-6.01832	AD
cg16227251	CYP2C18	-0.00375224	0.381067	-0.0298006	0.976367	0.994995	-6.00014	AD
cg02467735	CYP11B2	0.00347954	2.91095	0.028736	0.977211	0.995152	-5.9961	AD
cg20046859	CYP2D6	-0.00333301	2.98152	-0.0200467	0.984101	0.996641	-6.01055	AD
cg24014584	CYP3A4	0.00201997	2.32211	0.0181268	0.985624	0.996932	-5.97955	AD
cg12955039	CYP2F1	0.00251962	2.38955	0.0165093	0.986906	0.99718	-5.96749	AD
cg24182584	CYP1A2	-0.00255855	4.64228	-0.0147998	0.988262	0.997483	-6.01149	AD
cg15151764	CYP11A1	0.00417775	3.09739	0.0146651	0.988369	0.997501	-6.01004	AD
cg10749607	CYP4A22	0.00174924	0.400056	0.012022	0.990465	0.997938	-5.97962	AD
cg15595910	CYP17A1	-0.00295094	2.14539	-0.0119735	0.990503	0.997944	-6.01473	AD
cg07073035	CYP2C18	0.0021693	3.69083	0.0100409	0.992036	0.998303	-5.95058	AD
cg20107306	CYP4Z1	0.000892943	2.71828	0.00769979	0.993893	0.998715	-5.98565	AD
cg04905829	CYP27B1	-0.00199852	1.13899	-0.00753007	0.994028	0.998751	-5.97681	AD
cg17198433	CYP2U1	-0.000723863	2.76765	-0.00463378	0.996325	0.99926	-5.99737	AD
cg25164469	CYP39A1	0.000679053	0.328427	0.00409354	0.996753	0.999343	-6.00495	AD
cg18894915	CYP4B1	0.000680565	0.88886	0.00355394	0.997181	0.999431	-5.98211	AD
cg02162897	CYP1B1	-0.000654893	2.60777	-0.00329329	0.997388	0.999463	-5.96031	AD
cg25376393	CYP11B1	-0.000734943	1.93189	-0.003202	0.99746	0.999479	-6.00171	AD
cg19092343	CYP4B1	-0.000233215	1.13221	-0.00139731	0.998892	0.999783	-6.00173	AD
